# Supplementary material for: CD4+ conventional T cells-related genes signature is a prognostic indicator for ovarian cancer
Source: Front Immunol. 2023 Mar 31;14:1151109. doi: 10.3389/fimmu.2023.1151109 (PMC10104164; doi:10.3389/fimmu.2023.1151109)
Supplement: Supplementary Table 1 — Cell markers of cell subsets. [file Table_1.xlsx]

## Sheet: Sheet1
Cell types	Markers
CD4Tconv	CD3D	CD3E	CXCR4	IL7R	LTB	TRBC2
CD8T	CD3D	CD3E	CD8A	CD8B	IFNG	GZMB	GZMA
Endothelial	VWF	CLDN5	CDH5	EMCN	ACKR1	PLVAP
Malignant	KRT19	KRT18	LCN2	LY6E
Mono/Macro	HLA-DQB1	CD14	C1QA	C1QB	FCER1G	CD74	FCGR3A
Myofibroblasts	MYH11	RGS5	MT1A	MCAM	GJA4
B cells	MS4A1	CD79A	IGHM	IGHD	CD79B
Plasma cells	JCHAIN	MZB1	PRDM1	ENAM	IGHG2
Tprolif	CD3D	MKI67	TOP2A	HMGB2	BIRC5
Fibroblasts	DCN	LUM	FBLN1	PTGDS	DPT
