# Supplementary material for: CD4+ conventional T cells-related genes signature is a prognostic indicator for ovarian cancer
Source: Front Immunol. 2023 Mar 31;14:1151109. doi: 10.3389/fimmu.2023.1151109 (PMC10104164; doi:10.3389/fimmu.2023.1151109)
Supplement: Supplementary Table 2 — The list of CD4+ conventional T cells-related genes. [file Table_2.xlsx]

## Sheet: Sheet1
ID
CXCR4
CD69
CD52
CD2
LTB
IL7R
SRGN
PTPRC
CD3D
CD48
BCL11B
CD3E
CD53
IKZF3
CCL5
LAPTM5
IFITM3
ARHGDIB
BTG1
KLRB1
RUNX3
ETS1
IKZF1
ITK
CREM
CYTIP
HLA-B
IL2RG
IL2RB
RGS1
CCR7
CD63
TSC22D3
CST3
GPR171
RAC2
GZMK
ZNF331
CD247
ZFP36L2
EIF1
STK17B
CEBPD
FYB1
RHOH
SELL
GSTP1
GZMA
UBB
TAGAP
SH2D1A
CD37
LCP1
CD44
HCST
YPEL5
NKG7
CRYBG1
IFI27
IGFBP7
LGALS3BP
TNFAIP3
ICOS
TIMP1
CALM1
HSPB1
TSC22D1
PSAP
CNOT6L
MDK
CD6
COL18A1
SMAP2
CLU
ZC3HAV1
CTSB
CD9
SAMSN1
BEX3
NR4A2
EMB
PTGER4
KRT18
GSN
MYL9
HES1
SERPING1
TENT5C
MS4A1
CD8A
SLA
IFNG
S100A13
CRIP2
YBX3
WFDC2
TIMP2
EVI2B
EGR1
KRT8
ISG20
IL32
RNF125
MUC1
CELF2
GAS6
KLF4
SLC2A3
TSPAN3
NPC2
RBP1
HDLBP
ID4
TNFAIP2
SLPI
KRT19
PRDX5
CALD1
TM4SF1
DNAJA1
BIRC3
FYN
RARRES2
RGCC
IER3
IGFBP4
SOX4
ELF3
S100A6
IQGAP2
C3
LRP1
SH3BGRL3
PLXNB2
WIPF1
ACTN1
NR2F2
CLK1
ANXA2
APP
CSRP1
C1R
CTTN
TPM1
SPINT2
SELENOP
FLI1
VEGFA
CLDN3
TCEAL9
CAVIN1
CLDN4
STK17A
SPARC
COL6A1
ATF3
CD59
EPCAM
NUPR1
LAPTM4B
DCN
MSLN
IGFBP5
FSTL1
BGN
DSTN
CKB
SERPINH1
KRT7
AKNA
PTPRF
SPARCL1
ELF1
RND3
KCTD12
HSPG2
C1S
GTF2B
COL1A2
SLC40A1
TUBA4A
FN1
MGP
TAGLN
PIP4K2A
LAMA5
PARP8
TACSTD2
RNASE1
TIMP3
CTSL
ADAMTS1
C11orf96
HSP90AA1
PDE4B
RORA
ASRGL1
AEBP1
ACTA2
PALLD
CDKN1C
CFB
NNMT
CXCL2
CAV1
FXYD3
CD24
HTRA1
SPON1
CPE
PIK3IP1
COL1A1
MT2A
EMP1
PDK4
COL6A2
THBS1
CRYAB
COL4A2
MAFB
GPX3
SMCHD1
APOE
MUC16
COL3A1
MT1E
SOX17
MYLK
IDI1
MAL2
LCN2
COL4A1
PAG1
A2M
COL6A3
RRAD
GPNMB
FBLN1
SCGB2A1
NR4A3
COL5A2
LUM
DDX3X
COL5A1
CAPS
VCAN
HECA
DEPP1
DUSP4
FOXJ1
CTHRC1
SERPINE1
KRT17
THBS2
CXCL1
TPPP3
CXCL3
CCL2
MT1M
C7
SC5D
SELENOK
MT1A
RNF139
SFRP4
