# Supplementary material for: CD4+ conventional T cells-related genes signature is a prognostic indicator for ovarian cancer
Source: Front Immunol. 2023 Mar 31;14:1151109. doi: 10.3389/fimmu.2023.1151109 (PMC10104164; doi:10.3389/fimmu.2023.1151109)
Supplement: Supplementary Table 3 — The genes list after performing univariate Cox regression analysis. [file Table_3.xlsx]

## Sheet: Sheet1
ID
CXCR4
CD2
CD3D
CCL5
KLRB1
ITK
IL2RG
IL2RB
CCR7
GPR171
CD247
RHOH
ICOS
TSC22D1
CD6
IFNG
DNAJA1
SPON1
MYLK
