# Supplementary material for: CD4+ conventional T cells-related genes signature is a prognostic indicator for ovarian cancer
Source: Front Immunol. 2023 Mar 31;14:1151109. doi: 10.3389/fimmu.2023.1151109 (PMC10104164; doi:10.3389/fimmu.2023.1151109)
Supplement: Supplementary Table 4 — Clinical features comparison between high-risk and low-risk subgroups. [file Table_4.xlsx]

## Sheet: cliStat.result
Covariates	Type	Total	Test	Train	Pvalue
Age	<=50	101(24.11%)	53(25.36%)	48(22.86%)	0.6281
Age	>50	318(75.89%)	156(74.64%)	162(77.14%)
Grade	G1	1(0.24%)	1(0.48%)	0(0%)	0.5508
Grade	G2	47(11.22%)	25(11.96%)	22(10.48%)
Grade	G3	360(85.92%)	179(85.65%)	181(86.19%)
Grade	unknow	11(2.63%)	4(1.91%)	7(3.33%)
Stage	Stage I	1(0.24%)	0(0%)	1(0.48%)	0.4021
Stage	Stage II	24(5.73%)	12(5.74%)	12(5.71%)
Stage	Stage III	327(78.04%)	169(80.86%)	158(75.24%)
Stage	Stage IV	64(15.27%)	27(12.92%)	37(17.62%)
Stage	unknow	3(0.72%)	1(0.48%)	2(0.95%)
Tumor_residual	R0	75(17.9%)	40(19.14%)	35(16.67%)	0.6128
Tumor_residual	R1	195(46.54%)	95(45.45%)	100(47.62%)
Tumor_residual	R2	28(6.68%)	16(7.66%)	12(5.71%)
Tumor_residual	unknow	121(28.88%)	58(27.75%)	63(30%)
