# Supplementary material for: CD4+ conventional T cells-related genes signature is a prognostic indicator for ovarian cancer
Source: Front Immunol. 2023 Mar 31;14:1151109. doi: 10.3389/fimmu.2023.1151109 (PMC10104164; doi:10.3389/fimmu.2023.1151109)
Supplement: Supplementary Table 5 — The concrete clinical information for TCGA whole dataset patients. [file Table_5.xlsx]

## Sheet: Sheet1
Id	Age	Grade	Stage	Tumor_residual
TCGA-09-1672	78	G1	Stage III	unknow
TCGA-61-1721	38	G1	Stage IV	unknow
TCGA-36-2540	26	G1	Stage III	unknow
TCGA-61-2017	64	G1	Stage III	R1
TCGA-10-0925	58	G1	Stage III	R1
TCGA-09-1664	37	G1	Stage III	R1
TCGA-04-1335	60	G2	Stage I	unknow
TCGA-04-1337	78	G2	Stage III	R0
TCGA-31-1959	49	G2	Stage IV	unknow
TCGA-61-2003	53	G2	Stage III	R1
TCGA-30-1862	65	G2	Stage IV	unknow
TCGA-42-2590	57	G2	Stage IV	unknow
TCGA-29-2436	36	G2	Stage III	R1
TCGA-29-1777	47	G2	Stage III	unknow
TCGA-29-1775	51	G2	Stage III	R1
TCGA-61-1916	53	G2	Stage III	R1
TCGA-29-1705	47	G2	Stage III	unknow
TCGA-04-1342	80	G2	Stage IV	unknow
TCGA-31-1950	76	G2	Stage III	R1
TCGA-13-1485	48	G2	Stage IV	R1
TCGA-04-1369	53	G2	Stage III	R1
TCGA-29-1771	76	G2	Stage III	unknow
TCGA-30-1887	67	G2	Stage III	R1
TCGA-29-1770	54	G2	Stage III	R1
TCGA-36-1577	43	G2	Stage II	R0
TCGA-04-1648	57	G2	Stage III	R1
TCGA-30-1891	61	G2	Stage III	R1
TCGA-61-2008	40	G2	Stage II	R0
TCGA-61-2012	81	G2	Stage II	unknow
TCGA-25-2408	37	G2	Stage IV	R1
TCGA-29-1710	54	G2	Stage III	R1
TCGA-04-1652	76	G2	Stage III	unknow
TCGA-29-1696	43	G2	Stage III	R1
TCGA-29-1711	45	G2	Stage III	R0
TCGA-09-2045	50	G2	Stage IV	R1
TCGA-30-1866	61	G2	Stage IV	R1
TCGA-61-1919	58	G2	Stage III	unknow
TCGA-29-1766	74	G2	Stage III	R2
TCGA-29-1695	62	G2	Stage III	unknow
TCGA-09-1665	73	G2	Stage III	R0
TCGA-29-2431	59	G2	Stage III	R1
TCGA-61-1743	53	G2	Stage II	R0
TCGA-59-2372	73	G2	Stage III	R0
TCGA-04-1655	49	G2	Stage III	R0
TCGA-29-1690	66	G2	Stage III	R2
TCGA-04-1654	69	G2	Stage III	R1
TCGA-29-1691	51	G2	Stage III	R1
TCGA-13-1495	60	G2	Stage III	R1
TCGA-13-1477	49	G2	Stage IV	R1
TCGA-61-2101	55	G2	Stage III	R2
TCGA-04-1514	45	G2	Stage III	R0
TCGA-61-2096	56	G2	Stage I	R0
TCGA-29-1703	56	G2	Stage III	R1
TCGA-61-2097	71	G2	Stage II	R1
TCGA-61-2095	54	G2	Stage III	R0
TCGA-13-1482	52	G2	Stage IV	unknow
TCGA-09-1667	61	G2	Stage II	R0
TCGA-29-1764	49	G2	Stage III	unknow
TCGA-29-2425	60	G2	Stage III	unknow
TCGA-04-1351	76	G2	Stage III	unknow
TCGA-61-2098	62	G2	Stage III	R2
TCGA-04-1346	73	G2	Stage III	unknow
TCGA-29-1763	43	G2	Stage II	R1
TCGA-09-2050	65	G2	Stage II	R0
TCGA-20-0996	59	G2	Stage III	R1
TCGA-61-2104	53	G2	Stage II	R0
TCGA-29-1688	39	G2	Stage III	unknow
TCGA-10-0927	65	G2	Stage III	R1
TCGA-13-1489	70	G2	Stage III	unknow
TCGA-04-1542	52	G2	Stage III	R1
TCGA-29-2414	75	G2	Stage III	R2
TCGA-29-1762	59	G2	Stage IV	unknow
TCGA-13-1481	76	G2	Stage III	R1
TCGA-29-1692	58	G2	Stage III	R2
TCGA-09-1675	50	G2	Stage I	R0
TCGA-30-1857	64	G3	Stage IV	unknow
TCGA-23-1107	59	G3	Stage IV	unknow
TCGA-25-1631	73	G3	Stage III	R1
TCGA-24-2262	57	G3	Stage III	R1
TCGA-23-1809	63	G3	Stage II	R1
TCGA-61-1722	89	G3	Stage I	R0
TCGA-24-1422	82	G3	Stage III	R1
TCGA-04-1519	48	G3	Stage III	unknow
TCGA-24-2261	76	G3	Stage III	R2
TCGA-24-2288	70	G3	Stage III	unknow
TCGA-25-1312	69	G3	Stage IV	R1
TCGA-25-2392	75	G3	Stage IV	R2
TCGA-04-1341	85	G3	unknow	unknow
TCGA-29-2435	78	G3	Stage IV	R2
TCGA-61-2016	51	G3	Stage III	R0
TCGA-24-1471	60	G3	Stage III	unknow
TCGA-61-1895	52	G3	Stage III	R0
TCGA-42-2593	67	G3	Stage III	unknow
TCGA-57-1585	57	G3	Stage III	R2
TCGA-61-1995	43	G3	Stage III	R1
TCGA-25-1317	66	G3	Stage III	unknow
TCGA-59-2355	58	G3	Stage IV	unknow
TCGA-36-2543	85	G3	Stage III	unknow
TCGA-61-1740	71	G3	Stage III	unknow
TCGA-30-1855	61	G3	Stage III	R1
TCGA-13-0755	75	G3	Stage IV	R1
TCGA-13-1510	62	G3	Stage III	R0
TCGA-20-1687	46	G3	Stage IV	R0
TCGA-13-0724	72	G3	Stage IV	R1
TCGA-23-1032	73	G3	Stage IV	R1
TCGA-23-2641	85	G3	Stage III	R1
TCGA-20-1686	75	G3	Stage III	R0
TCGA-25-2401	64	G3	Stage III	R1
TCGA-25-1322	62	G3	Stage IV	unknow
TCGA-09-1673	50	G3	Stage IV	unknow
TCGA-25-2396	71	G3	Stage III	R0
TCGA-13-1512	49	G3	Stage III	R0
TCGA-23-1111	63	G3	Stage III	unknow
TCGA-24-1470	54	G3	Stage III	R1
TCGA-24-1843	66	G3	Stage III	R1
TCGA-24-1844	64	G3	Stage III	R1
TCGA-24-1845	42	G3	Stage III	R1
TCGA-23-2649	60	G3	Stage III	R1
TCGA-13-1511	52	G3	Stage IV	unknow
TCGA-13-1509	64	G3	Stage IV	R1
TCGA-13-1505	63	G3	Stage III	R1
TCGA-13-1411	81	G3	Stage III	unknow
TCGA-13-1496	65	G3	Stage III	unknow
TCGA-23-1120	60	G3	Stage III	R1
TCGA-61-1730	78	G3	Stage I	R1
TCGA-24-1846	45	G3	Stage III	R1
TCGA-13-1506	45	G3	Stage III	unknow
TCGA-23-2647	49	G3	Stage III	R1
TCGA-23-2645	54	G3	Stage III	R0
TCGA-09-2048	63	G3	Stage III	R1
TCGA-23-1116	83	G3	Stage III	unknow
TCGA-13-0921	72	G3	Stage III	R0
TCGA-23-2643	74	G3	Stage III	R1
TCGA-61-2088	51	G3	Stage III	R0
TCGA-13-1507	77	G3	Stage III	R1
TCGA-61-2087	49	G3	Stage I	R0
TCGA-24-1427	58	G3	Stage III	unknow
TCGA-24-2019	46	G3	Stage III	R1
TCGA-13-1412	41	G3	Stage IV	R1
TCGA-24-1426	43	G3	Stage III	R1
TCGA-29-1784	55	G3	Stage III	R0
TCGA-59-2363	40	G3	Stage III	R0
TCGA-61-1998	48	G3	Stage III	R1
TCGA-24-1850	72	G3	Stage III	R1
TCGA-61-1900	51	G3	Stage III	R0
TCGA-24-1849	80	G3	Stage III	R1
TCGA-13-1408	59	G3	Stage III	unknow
TCGA-24-1425	45	G3	Stage III	R1
TCGA-24-1424	67	G3	Stage III	R1
TCGA-13-1407	51	G3	Stage III	unknow
TCGA-36-2549	54	G3	Stage II	R0
TCGA-13-0924	45	G3	Stage IV	R1
TCGA-09-2044	77	G3	Stage II	R0
TCGA-09-2043	69	G3	Stage I	R0
TCGA-13-0714	55	G3	Stage IV	R1
TCGA-24-1423	61	G3	Stage III	R1
TCGA-13-2071	63	G3	Stage IV	R1
TCGA-24-1413	51	G3	Stage III	R1
TCGA-61-2612	63	G3	Stage III	R1
TCGA-24-1416	34	G3	Stage IV	R1
TCGA-23-1121	51	G3	Stage III	unknow
TCGA-13-0923	74	G3	Stage III	R0
TCGA-61-2102	74	G3	Stage III	unknow
TCGA-13-1404	48	G3	Stage III	R1
TCGA-10-0934	50	G3	Stage III	R1
TCGA-31-1953	52	G3	Stage III	unknow
TCGA-13-1409	73	G3	Stage III	R1
TCGA-29-1783	58	G3	Stage III	R1
TCGA-13-1405	49	G3	Stage IV	R1
TCGA-42-2589	54	G3	Stage III	R1
TCGA-24-0966	78	G3	Stage III	unknow
TCGA-24-0980	53	G3	Stage III	unknow
TCGA-13-0799	44	G3	Stage III	R0
TCGA-24-1417	54	G3	Stage IV	R1
TCGA-24-1419	62	G3	Stage III	R2
TCGA-24-1418	68	G3	Stage III	unknow
TCGA-13-0800	52	G3	Stage III	R0
TCGA-13-0802	79	G3	Stage III	R0
TCGA-13-0801	46	G3	Stage III	R0
TCGA-24-1842	49	G3	Stage III	R1
TCGA-29-1781	69	G3	Stage III	R0
TCGA-13-A5FU	60	G3	Stage IV	R1
TCGA-61-1899	81	G3	Stage III	R0
TCGA-13-0768	73	G3	Stage III	R1
TCGA-24-1436	57	G3	Stage III	R1
TCGA-09-1674	79	G3	Stage III	R1
TCGA-36-1575	83	G3	Stage III	R0
TCGA-13-2060	51	G3	Stage IV	R1
TCGA-61-2614	71	G3	Stage III	R1
TCGA-13-0797	49	G3	Stage III	R1
TCGA-13-2065	71	G3	Stage III	R1
TCGA-23-1029	46	G3	Stage III	R1
TCGA-61-1904	60	G3	Stage III	R1
TCGA-42-2587	75	G3	Stage III	unknow
TCGA-24-1469	71	G3	Stage III	R1
TCGA-59-2352	78	G3	Stage III	unknow
TCGA-42-2588	61	G3	Stage IV	unknow
TCGA-09-0365	70	G3	Stage III	R0
TCGA-13-2066	49	G3	Stage IV	R1
TCGA-24-1920	74	G3	Stage III	R1
TCGA-09-1659	51	G3	Stage III	unknow
TCGA-WR-A838	72	G3	Stage III	unknow
TCGA-24-1565	74	G3	Stage III	R1
TCGA-13-2061	58	G3	Stage III	R0
TCGA-13-1403	48	G3	Stage III	unknow
TCGA-24-1928	77	G3	Stage III	R2
TCGA-13-0757	71	G3	Stage III	R1
TCGA-24-1847	45	G3	Stage IV	R1
TCGA-57-1583	57	G3	Stage III	R0
TCGA-13-0758	60	G3	Stage IV	R1
TCGA-61-1901	65	G3	Stage IV	unknow
TCGA-29-2434	52	G3	Stage III	R0
TCGA-36-2552	64	G3	Stage II	R0
TCGA-13-0760	63	G3	Stage IV	R0
TCGA-24-0970	63	G3	Stage III	unknow
TCGA-29-1776	63	G3	Stage III	unknow
TCGA-04-1343	72	G3	Stage IV	unknow
TCGA-25-2397	59	G3	Stage IV	R0
TCGA-13-2059	50	G3	Stage III	R1
TCGA-13-0725	44	G3	Stage III	R1
TCGA-09-2056	62	G3	Stage III	R0
TCGA-24-1464	70	G3	Stage III	unknow
TCGA-25-1627	73	G3	Stage III	R1
TCGA-25-1323	72	G3	Stage III	R1
TCGA-61-1903	55	G3	Stage I	unknow
TCGA-25-2042	60	G3	Stage III	unknow
TCGA-13-0807	54	G3	Stage III	unknow
TCGA-3P-A9WA	55	G3	Stage II	unknow
TCGA-13-0920	65	G3	Stage III	R1
TCGA-29-2429	79	G3	Stage III	unknow
TCGA-13-1500	71	G3	Stage III	R2
TCGA-36-2548	57	G3	Stage III	unknow
TCGA-13-2057	59	G3	Stage III	R0
TCGA-42-2582	49	G3	Stage III	R0
TCGA-24-2029	75	G3	Stage III	unknow
TCGA-61-2000	67	G3	Stage III	R0
TCGA-10-0933	77	G3	Stage III	R0
TCGA-13-0919	52	G3	Stage III	R0
TCGA-29-1778	77	G3	Stage III	R0
TCGA-25-1870	59	G3	Stage III	R2
TCGA-25-1329	76	G3	Stage III	R2
TCGA-13-0727	71	G3	Stage III	R1
TCGA-23-1024	52	G3	Stage IV	R1
TCGA-30-1856	56	G3	Stage III	R1
TCGA-61-1918	45	G3	Stage IV	R0
TCGA-61-2611	40	G3	Stage III	R1
TCGA-36-2551	57	G3	Stage III	unknow
TCGA-24-1548	57	G3	Stage III	R1
TCGA-24-1927	59	G3	Stage III	R1
TCGA-13-1504	68	G3	Stage III	unknow
TCGA-24-2293	47	G3	unknow	unknow
TCGA-20-1685	45	G3	Stage III	R1
TCGA-29-1701	56	G3	Stage III	unknow
TCGA-25-1626	65	G3	Stage III	unknow
TCGA-24-1567	54	G3	Stage III	R1
TCGA-29-1774	82	G3	Stage III	unknow
TCGA-29-1761	80	G3	Stage III	unknow
TCGA-24-1428	50	G3	Stage III	R1
TCGA-13-0730	71	G3	Stage III	unknow
TCGA-61-2002	46	G3	Stage III	R2
TCGA-09-1670	57	G3	Stage III	R0
TCGA-09-0367	67	G3	Stage III	R1
TCGA-36-2545	42	G3	Stage III	R0
TCGA-24-2033	87	G3	Stage III	unknow
TCGA-10-0928	71	G3	Stage III	R1
TCGA-61-1727	74	G3	Stage I	R0
TCGA-25-1623	71	G3	Stage IV	R0
TCGA-24-1434	59	G3	Stage III	R1
TCGA-23-1031	60	G3	Stage IV	R1
TCGA-OY-A56Q	78	G3	Stage II	R0
TCGA-20-1684	51	G3	Stage III	R1
TCGA-24-1431	67	G3	Stage III	R1
TCGA-13-0901	41	G3	Stage III	unknow
TCGA-24-1558	73	G3	Stage III	R1
TCGA-13-0795	66	G3	Stage III	unknow
TCGA-10-0937	44	G3	Stage III	R1
TCGA-04-1517	79	G3	Stage III	unknow
TCGA-25-2399	80	G3	Stage III	unknow
TCGA-29-2433	61	G3	Stage III	R0
TCGA-59-A5PD	55	G3	Stage I	unknow
TCGA-36-2547	64	G3	Stage III	R0
TCGA-25-1628	67	G3	Stage III	R1
TCGA-61-2109	40	G3	Stage III	unknow
TCGA-10-0938	80	G3	Stage III	unknow
TCGA-61-1724	47	G3	Stage III	R0
TCGA-09-2054	58	G3	Stage III	R1
TCGA-36-2544	58	G3	Stage III	unknow
TCGA-57-1584	47	G3	Stage III	R1
TCGA-13-0916	49	G3	Stage III	R0
TCGA-13-0766	42	G3	Stage III	R1
TCGA-29-2432	61	G3	Stage III	R2
TCGA-36-1570	49	G3	Stage III	unknow
TCGA-04-1349	69	G3	Stage IV	unknow
TCGA-36-2542	59	G3	Stage III	R1
TCGA-24-0975	58	G3	Stage III	R1
TCGA-61-2113	53	G3	Stage II	unknow
TCGA-24-1474	57	G3	Stage III	R1
TCGA-59-2350	44	G3	Stage IV	R1
TCGA-57-1586	66	G3	Stage III	R2
TCGA-24-0982	77	G3	Stage III	R1
TCGA-31-1951	58	G3	Stage III	R0
TCGA-36-1574	48	G3	Stage III	unknow
TCGA-24-1923	51	G3	Stage III	R1
TCGA-36-1571	53	G3	Stage III	R0
TCGA-29-1769	40	G3	Stage III	R1
TCGA-20-0987	61	G3	Stage III	R1
TCGA-29-1702	84	G3	Stage III	R1
TCGA-25-1877	81	G3	Stage III	R1
TCGA-57-1582	50	G3	Stage III	R1
TCGA-36-1580	82	G3	Stage III	unknow
TCGA-13-0717	54	G3	Stage III	unknow
TCGA-36-1581	63	G3	Stage II	R0
TCGA-23-2072	58	G3	Stage IV	unknow
TCGA-25-1871	70	G3	Stage III	R2
TCGA-36-2538	37	G3	Stage III	R2
TCGA-57-1993	56	G3	Stage III	R0
TCGA-20-1683	65	G3	Stage III	R0
TCGA-24-1564	67	G3	Stage III	R1
TCGA-36-2537	39	G3	Stage III	unknow
TCGA-10-0926	63	G3	Stage III	R2
TCGA-20-0990	74	G3	Stage III	unknow
TCGA-20-0991	78	G3	Stage II	R0
TCGA-23-1026	45	G3	Stage III	R1
TCGA-09-2055	48	G3	Stage I	R0
TCGA-25-1313	62	G3	Stage IV	R1
TCGA-24-1544	71	G3	Stage III	R1
TCGA-25-2409	71	G3	Stage IV	R1
TCGA-25-1625	66	G3	Stage III	R1
TCGA-13-0911	55	G3	Stage IV	R1
TCGA-36-1578	63	G3	Stage IV	unknow
TCGA-61-1728	59	G3	Stage IV	R1
TCGA-04-1646	60	G3	Stage III	R1
TCGA-24-2035	65	G3	Stage III	R1
TCGA-24-1430	68	G3	Stage III	unknow
TCGA-61-1734	52	G3	Stage I	unknow
TCGA-13-0765	50	G3	Stage III	R1
TCGA-13-0793	40	G3	Stage IV	R1
TCGA-36-1568	52	G3	Stage III	unknow
TCGA-57-1992	62	G3	Stage I	R0
TCGA-25-2404	38	G3	Stage III	R0
TCGA-36-1569	52	G3	Stage III	R1
TCGA-04-1536	60	G3	Stage IV	R1
TCGA-23-1030	64	G3	Stage III	R1
TCGA-09-0364	80	G3	Stage II	R2
TCGA-13-1483	61	G3	Stage III	unknow
TCGA-36-2532	61	G3	Stage III	R0
TCGA-36-2534	72	G3	Stage III	unknow
TCGA-13-0913	53	G3	Stage III	R0
TCGA-36-1576	76	G3	Stage III	unknow
TCGA-31-1946	30	G3	Stage III	R0
TCGA-24-1924	65	G3	Stage III	R1
TCGA-13-0794	60	G3	Stage III	R1
TCGA-09-1669	54	G3	Stage III	R0
TCGA-13-0764	62	G3	Stage IV	R1
TCGA-61-2613	73	G3	Stage III	R2
TCGA-04-1365	87	G3	Stage III	unknow
TCGA-23-1113	48	G3	Stage IV	R1
TCGA-29-1697	62	G3	Stage III	unknow
TCGA-29-1768	50	G3	Stage IV	unknow
TCGA-61-1907	63	G3	Stage III	R2
TCGA-61-1725	40	G3	Stage III	R2
TCGA-24-2271	55	G3	Stage III	unknow
TCGA-61-1733	71	G3	Stage III	R0
TCGA-24-2030	87	G3	Stage III	unknow
TCGA-23-1027	48	G3	Stage III	R1
TCGA-25-1325	77	G3	Stage IV	unknow
TCGA-13-0762	65	G3	Stage III	R0
TCGA-04-1361	57	G3	Stage III	R0
TCGA-13-1501	50	G3	Stage IV	unknow
TCGA-10-0931	44	G3	Stage III	R1
TCGA-36-2530	38	G3	Stage III	R2
TCGA-25-1314	42	G3	Stage IV	R1
TCGA-24-2295	69	G3	Stage III	unknow
TCGA-23-1117	42	G3	Stage III	R1
TCGA-23-1123	59	G3	Stage III	R2
TCGA-13-1817	56	G3	Stage III	unknow
TCGA-04-1364	61	G3	Stage III	R1
TCGA-61-1741	76	G3	Stage III	unknow
TCGA-25-1321	65	G3	Stage III	R0
TCGA-25-1324	74	G3	Stage III	R1
TCGA-13-0761	51	G3	Stage IV	R0
TCGA-13-0912	58	G3	Stage III	R0
TCGA-61-1906	55	G3	Stage III	R2
TCGA-10-0930	70	G3	Stage III	R1
TCGA-59-2354	63	G3	Stage III	R1
TCGA-30-1861	74	G3	Stage III	R1
TCGA-24-2026	79	G3	Stage III	unknow
TCGA-25-1318	54	G3	Stage III	R1
TCGA-36-2529	71	G3	Stage III	unknow
TCGA-13-0804	73	G3	Stage III	R1
TCGA-13-0805	57	G3	Stage III	R1
TCGA-10-0935	68	G3	Stage III	R1
TCGA-09-0369	56	G3	Stage III	R0
TCGA-29-A5NZ	66	G3	Stage III	unknow
TCGA-61-1738	60	G3	Stage III	R1
TCGA-25-1634	75	G3	Stage III	R0
TCGA-24-2260	74	G3	Stage III	R1
TCGA-04-1651	53	G3	Stage III	R1
TCGA-24-2290	56	G3	Stage III	R1
TCGA-30-1853	58	G3	Stage III	R1
TCGA-29-1785	55	G3	Stage III	unknow
TCGA-29-1699	57	G3	Stage III	R1
TCGA-13-0792	40	G3	Stage III	R0
TCGA-10-0936	69	G3	Stage III	unknow
TCGA-61-1910	56	G3	Stage II	R1
TCGA-13-0910	58	G3	Stage III	R1
TCGA-13-1498	73	G3	Stage III	unknow
TCGA-25-1320	65	G3	Stage III	R1
TCGA-25-2393	81	G3	Stage III	R2
TCGA-30-1714	68	G3	Stage IV	R1
TCGA-13-1494	43	G3	Stage IV	unknow
TCGA-25-1630	73	G3	Stage III	R1
TCGA-24-1616	56	G3	Stage III	R1
TCGA-04-1525	47	G3	Stage III	R1
TCGA-13-1499	56	G3	Stage III	unknow
TCGA-09-1661	75	G3	Stage III	R1
TCGA-13-0791	58	G3	Stage III	R0
TCGA-23-1122	53	G3	Stage III	R1
TCGA-13-0723	63	G3	Stage III	unknow
TCGA-OY-A56P	48	G3	Stage III	R1
TCGA-09-2053	72	G3	Stage III	R0
TCGA-61-2009	65	G3	Stage III	R2
TCGA-24-1557	49	G3	Stage III	unknow
TCGA-23-1023	65	G3	Stage III	R1
TCGA-04-1332	70	G3	Stage III	R1
TCGA-24-1550	49	G3	Stage III	R1
TCGA-25-1326	61	G3	Stage III	R1
TCGA-24-1552	77	G3	Stage III	R1
TCGA-24-0979	53	G3	Stage IV	unknow
TCGA-04-1516	48	G3	Stage I	R0
TCGA-29-1707	41	G3	Stage II	R0
TCGA-25-2400	76	G3	Stage III	R0
TCGA-25-1316	55	G3	Stage III	R1
TCGA-31-1955	43	G3	Stage III	R0
TCGA-61-1911	55	G3	Stage II	unknow
TCGA-13-0893	48	G3	Stage III	R2
TCGA-61-1917	60	G3	Stage III	unknow
TCGA-24-1435	57	G3	Stage III	R1
TCGA-13-0803	81	G3	Stage III	R0
TCGA-04-1331	78	G3	Stage III	R1
TCGA-31-1956	60	G3	Stage III	unknow
TCGA-04-1362	59	G3	Stage II	R1
TCGA-13-0720	48	G3	Stage III	R1
TCGA-24-2281	68	G3	Stage II	R1
TCGA-61-1737	42	G3	Stage IV	R1
TCGA-24-2023	54	G3	Stage III	R1
TCGA-13-0908	58	G3	Stage IV	R1
TCGA-30-1860	58	G3	Stage III	unknow
TCGA-13-0906	50	G3	Stage III	R1
TCGA-25-2398	71	G3	Stage III	R1
TCGA-29-2428	58	G3	Stage III	unknow
TCGA-24-1466	74	G3	Stage III	R1
TCGA-61-2018	62	G3	Stage I	R0
TCGA-24-1562	67	G3	Stage III	R1
TCGA-31-1944	47	G3	Stage III	R0
TCGA-04-1338	78	G3	Stage III	R1
TCGA-13-0903	42	G3	Stage IV	R0
TCGA-24-1105	36	G3	Stage III	R1
TCGA-23-1021	45	G3	Stage IV	unknow
TCGA-24-2267	58	G3	Stage II	R0
TCGA-24-1563	66	G3	Stage III	R1
TCGA-13-0905	51	G3	Stage III	unknow
TCGA-30-1859	56	G3	unknow	R1
TCGA-24-1614	57	G3	Stage III	R1
TCGA-13-0904	63	G3	Stage III	unknow
TCGA-04-1348	44	G3	Stage III	R1
TCGA-61-1736	45	G3	Stage III	unknow
TCGA-30-1892	52	G3	Stage III	R1
TCGA-04-1644	48	G3	Stage III	unknow
TCGA-61-1913	48	G3	Stage III	R1
TCGA-25-2391	57	G3	Stage III	unknow
TCGA-04-1336	55	G3	Stage III	R0
TCGA-04-1356	62	G3	Stage II	unknow
TCGA-23-1028	43	G3	Stage III	R1
TCGA-13-0894	53	G3	Stage III	R1
TCGA-23-1022	67	G3	Stage III	R1
TCGA-23-2084	45	G3	Stage IV	R0
TCGA-23-1109	62	G3	Stage III	R1
TCGA-30-1869	50	G3	Stage IV	R1
TCGA-61-2092	57	G3	Stage III	R0
TCGA-30-1718	44	G3	Stage III	R1
TCGA-24-1551	53	G3	Stage III	R1
TCGA-61-2610	61	G3	Stage III	R2
TCGA-25-1315	50	G3	Stage III	R1
TCGA-25-1635	71	G3	Stage III	R1
TCGA-29-1704	61	G3	Stage III	R2
TCGA-13-1491	55	G3	Stage III	unknow
TCGA-24-2298	55	G3	Stage III	unknow
TCGA-24-1103	50	G3	Stage III	R1
TCGA-13-1497	47	G3	Stage III	unknow
TCGA-23-1110	42	G3	Stage III	R0
TCGA-13-A5FT	67	G3	Stage III	R0
TCGA-09-1668	57	G3	Stage III	unknow
TCGA-04-1638	57	G3	Stage IV	R0
TCGA-24-2297	56	G3	Stage III	unknow
TCGA-13-0899	60	G3	Stage III	R1
TCGA-24-1549	58	G3	Stage III	unknow
TCGA-61-1914	65	G3	Stage III	unknow
TCGA-13-0900	59	G3	Stage III	unknow
TCGA-24-2254	66	G3	Stage III	R1
TCGA-24-1545	69	G3	Stage III	unknow
TCGA-13-0897	54	G3	Stage III	R1
TCGA-30-1880	56	G3	Stage III	R0
TCGA-09-1666	57	G3	Stage III	R0
TCGA-09-0366	55	G3	Stage III	R1
TCGA-24-1553	53	G3	Stage III	R1
TCGA-23-1124	62	G3	Stage III	R0
TCGA-24-2024	72	G3	Stage III	R1
TCGA-25-1632	68	G3	Stage IV	R1
TCGA-04-1370	52	G3	Stage III	R1
TCGA-25-1633	64	G3	Stage III	R1
TCGA-29-2427	60	G3	Stage III	unknow
TCGA-09-2051	42	G3	Stage III	R0
TCGA-04-1347	81	G3	Stage IV	R0
TCGA-24-1104	56	G3	Stage IV	unknow
TCGA-04-1350	46	G3	Stage III	unknow
TCGA-13-1819	59	G3	Stage II	R0
TCGA-24-2036	50	G3	Stage III	R1
TCGA-24-1546	46	G3	Stage III	R1
TCGA-04-1649	74	G3	Stage III	R1
TCGA-25-1319	73	G3	Stage III	R2
TCGA-25-1328	38	G3	Stage III	R1
TCGA-13-0887	42	G3	Stage III	R1
TCGA-24-2289	68	G3	Stage IV	unknow
TCGA-61-1915	50	G3	Stage II	unknow
TCGA-13-0890	56	G3	Stage III	R1
TCGA-29-1698	53	G3	Stage III	R1
TCGA-23-1114	55	G3	Stage III	R0
TCGA-13-0883	61	G3	Stage III	R1
TCGA-13-0891	73	G3	Stage IV	R0
TCGA-13-0888	78	G3	Stage III	R0
TCGA-24-2280	74	G3	Stage III	R1
TCGA-24-1556	50	G3	Stage II	R1
TCGA-13-1488	59	G3	Stage IV	R2
TCGA-04-1367	50	G3	Stage III	R0
TCGA-61-2094	63	G3	Stage III	unknow
TCGA-24-1852	55	G3	Stage III	R1
TCGA-24-1463	70	G3	Stage III	unknow
TCGA-13-1492	66	G3	Stage III	unknow
TCGA-13-0886	67	G3	Stage III	R1
TCGA-23-2081	49	G3	Stage IV	R1
TCGA-59-2349	71	G3	Stage I	R0
TCGA-24-1930	53	G3	Stage III	R1
TCGA-04-1371	58	G3	Stage III	R1
TCGA-25-1878	60	G3	Stage III	R1
TCGA-23-1118	45	G3	Stage III	unknow
TCGA-23-2078	66	G3	Stage III	R0
TCGA-24-1604	66	G3	Stage III	unknow
TCGA-24-1555	50	G3	Stage III	unknow
TCGA-09-1662	58	G3	Stage IV	R1
TCGA-24-1603	53	G3	Stage III	unknow
TCGA-13-0885	70	G3	Stage III	R2
TCGA-23-2079	46	G3	Stage III	R0
TCGA-13-1484	62	G3	Stage III	unknow
TCGA-29-1693	72	G3	Stage III	unknow
TCGA-24-1467	51	G3	Stage III	R1
TCGA-13-0884	39	G3	Stage III	R1
TCGA-24-2027	51	G3	Stage IV	unknow
TCGA-09-2049	64	G3	Stage III	unknow
TCGA-23-2077	45	G3	Stage III	R0
TCGA-59-2351	51	G3	Stage III	R1
TCGA-04-1530	68	G3	Stage III	R1
TCGA-61-2111	61	G3	Stage IV	unknow
TCGA-23-1119	64	G3	Stage III	R1
TCGA-24-2020	67	G3	Stage III	R1
TCGA-59-2348	59	G3	Stage III	unknow
TCGA-24-1560	51	unknow	Stage III	R1
TCGA-04-1353	64	unknow	Stage III	unknow
TCGA-VG-A8LO	55	unknow	Stage IV	unknow
TCGA-30-1867	46	unknow	Stage IV	unknow
TCGA-13-1410	57	unknow	Stage IV	unknow
TCGA-42-2591	51	unknow	Stage III	R0
TCGA-5X-AA5U	61	unknow	Stage II	unknow
TCGA-13-1487	74	unknow	Stage IV	unknow
TCGA-57-1994	63	unknow	unknow	unknow
TCGA-20-1682	56	unknow	Stage III	R2
TCGA-13-0726	55	unknow	Stage III	R1
TCGA-29-1694	45	unknow	Stage III	R2
TCGA-61-2110	56	unknow	Stage III	R0
TCGA-24-2038	68	unknow	Stage III	R1
TCGA-13-0751	44	unknow	Stage III	R1
TCGA-13-0889	75	unknow	Stage IV	R1
