# Supplementary material for: CD4+ conventional T cells-related genes signature is a prognostic indicator for ovarian cancer
Source: Front Immunol. 2023 Mar 31;14:1151109. doi: 10.3389/fimmu.2023.1151109 (PMC10104164; doi:10.3389/fimmu.2023.1151109)
Supplement: Supplementary Table 6 — The detailed risk genes expression, riskscore and risk group in all models. [file Table_6.xlsx]

## Sheet: 3 lncrna risk model
id	time	status	AC136601.1	LINC02273	AC011445.1	riskScore	Risk
TCGA-25-1633	5.18082	1	0	0.6375	2.543	0.676012	low
TCGA-23-1122	3.25753	1	0.2453	0.0942	7.5558	1.22774	high
TCGA-57-1586	1.86027	0	0	0.0667	2.5074	1.02371	low
TCGA-10-0933	1.22192	1	0	0.0193	25.7045	1.05961	high
TCGA-61-2003	0.334247	0	0	0.6629	3.4389	0.663643	low
TCGA-29-1710	2.60548	1	0.3032	0.7075	1.4006	0.824406	low
TCGA-36-1577	2.14521	0	0	0.2068	6.1278	0.924578	low
TCGA-04-1338	3.88493	0	0	0.2041	0.8529	0.926395	low
TCGA-61-2092	4.30959	0	0	0.0532	3.004	1.03381	high
TCGA-25-1315	4.33699	1	0	0.0173	5.4116	1.06115	high
TCGA-13-0888	5.86575	0	0	0	7.7285	1.07458	high
TCGA-24-2290	3.01918	1	0.0877	0	1.35	1.15494	high
TCGA-59-2363	0.452055	0	0.263	0.1615	9.4485	1.18625	high
TCGA-04-1514	4.71233	1	0	0.0461	6.6529	1.03916	high
TCGA-04-1530	9.92329	1	0	0.036	6.3235	1.04682	high
TCGA-04-1331	3.66027	1	0.2828	0.2171	12.7921	1.15796	high
TCGA-25-1627	1.07945	1	0.1527	0.0469	6.1716	1.17752	high
TCGA-09-1666	4.8	0	0	0.1845	4.0491	0.93969	low
TCGA-61-2098	5.46027	0	0.4266	0	24.9079	1.52616	high
TCGA-24-1849	0.482192	0	0.2328	1.2722	5.5559	0.516059	low
TCGA-24-0982	1.86027	1	0.3732	0.2292	15.8047	1.2364	high
TCGA-13-0890	5.66575	0	0	0.3113	18.0966	0.856937	low
TCGA-24-1550	3.42192	1	0.0593	0.1093	4.5686	1.04209	high
TCGA-61-1724	1.74521	1	0	0.0463	10.1499	1.03901	high
TCGA-61-2095	5.13699	1	0.1126	0.1729	1.7339	1.03959	high
TCGA-24-1563	3.97534	1	0.0933	0.1146	2.156	1.06752	high
TCGA-20-0991	2.18356	0	0.1791	0.6051	5.5174	0.801955	low
TCGA-24-1428	1.44932	0	0.0293	0.1348	12.166	0.998025	low
TCGA-13-1507	0.39726	0	0	0.1277	12.5372	0.979306	low
TCGA-29-1766	3.28493	1	0	0.1444	10.4085	0.967488	low
TCGA-20-1683	2.11507	0	0.1126	0.2939	6.0684	0.952046	low
TCGA-04-1542	7.01644	1	0	0.0629	1.5784	1.02655	high
TCGA-13-0799	0.649315	0	0.1761	0.0676	11.5278	1.18247	high
TCGA-13-0766	1.78356	0	0	0	8.1081	1.07458	high
TCGA-24-2254	4.75616	1	0	0	2.9713	1.07458	high
TCGA-24-1850	0.460274	0	0	0.0435	3.818	1.04113	high
TCGA-25-1321	2.83014	1	0.0531	0.0979	1.4321	1.04542	high
TCGA-24-1551	4.32603	1	0	0.1007	8.5212	0.998719	low
TCGA-61-2009	3.32055	0	0	0.2195	2.4459	0.91608	low
TCGA-61-2000	1.20822	0	0	0.0234	2.0512	1.05645	high
TCGA-20-1686	0.243836	0	0	0.0639	4.0031	1.0258	high
TCGA-04-1536	2.42466	1	0.0777	0.0477	7.7785	1.10644	high
TCGA-10-0927	6.82192	1	0	0	7.8769	1.07458	high
TCGA-09-2048	0.378082	1	0	0	33.4188	1.07458	high
TCGA-24-1847	0.939726	0	0	0.3998	3.8989	0.803537	low
TCGA-57-1582	2.00274	1	0	0.408	1.5043	0.798761	low
TCGA-25-1313	2.24658	1	0	0.0861	10.5288	1.00938	low
TCGA-13-1485	1.72329	1	0.1806	0.1386	2.0854	1.12714	high
TCGA-13-1495	4.10411	0	0.0646	0.0595	8.4599	1.08524	high
TCGA-24-1417	0.652055	0	0.3279	0.7301	3.1563	0.827612	low
TCGA-61-1728	2.32329	0	0	0.0775	5.6329	1.01571	low
TCGA-13-0920	1.15068	0	0	0.0362	81.2982	1.04667	high
TCGA-13-0804	2.93973	1	0	0.0679	6.382	1.02282	low
TCGA-24-1558	1.6274	1	0.195	0.0998	20.2644	1.1732	high
TCGA-61-2101	4.62466	1	0.0515	0.1107	2.7752	1.03438	high
TCGA-25-2393	3.16986	1	0.2839	0.0436	1.0931	1.31482	high
TCGA-23-1023	3.37808	0	0	0.1171	3.4267	0.986882	low
TCGA-24-2024	4.84658	1	0.1117	0.0515	6.8831	1.13468	high
TCGA-61-1900	0.482192	0	0	0	3.3144	1.07458	high
TCGA-13-0919	1.2411	0	0.0837	0.1371	5.3718	1.04194	high
TCGA-24-2281	3.71781	0	0.0738	0.2267	10.8012	0.968318	low
TCGA-13-1488	5.90137	1	0	0.3364	10.9654	0.841441	low
TCGA-23-1109	4.27945	1	0	0.0752	9.1088	1.01741	low
TCGA-61-2002	1.49863	0	0	0.3566	2.1288	0.829174	low
TCGA-24-1469	0.758904	0	0	0.0219	35.7611	1.05761	high
TCGA-24-1419	0.654795	0	0	0	7.3863	1.07458	high
TCGA-24-1413	0.526027	0	0	0.0602	3.3947	1.02856	high
TCGA-25-1634	2.98904	1	0.0743	0.0228	2.0011	1.12351	high
TCGA-25-1323	1.08219	1	0.2209	0.0678	12.1874	1.22667	high
TCGA-24-1436	0.712329	1	0	0.0571	1.2534	1.03088	high
TCGA-13-0897	4.78904	0	0	0.1871	3.8117	0.937915	low
TCGA-13-0768	0.70411	0	0.0745	0.8012	6.8877	0.638081	low
TCGA-10-0926	2.1589	1	0	0.0357	1.4916	1.04705	high
TCGA-24-1553	4.8411	1	0	0.6451	4.8091	0.672287	low
TCGA-13-0725	1.03288	1	0	0.2161	21.6781	0.918348	low
TCGA-23-2078	7.29041	0	0.0592	1.636	4.3302	0.343425	low
TCGA-59-2350	1.86027	1	0.2421	0.0248	5.9037	1.28788	high
TCGA-13-0893	3.6137	1	0	0.1971	4.3921	0.931121	low
TCGA-23-1032	0.230137	1	0	0.0109	23.3157	1.0661	high
TCGA-24-1842	0.693151	0	0	0.3425	4.0411	0.837718	low
TCGA-25-1316	3.50411	1	1.8425	0.0419	1.5763	4.74308	high
TCGA-57-1583	0.947945	1	0.0584	0.0538	1.5747	1.0842	high
TCGA-13-2060	0.717808	0	0	0.2961	14.386	0.866459	low
TCGA-31-1950	1.56438	0	0	0.0383	2.4013	1.04507	high
TCGA-04-1361	2.70959	0	0	0.1327	11.8512	0.975753	low
TCGA-13-0924	0.506849	0	0.1025	0.6295	5.9198	0.739756	low
TCGA-24-1923	1.89041	1	0	0	3.6308	1.07458	high
TCGA-61-1910	3.08767	0	0	0	3.4453	1.07458	high
TCGA-24-1103	4.50959	1	0	0.0707	10.0529	1.02074	low
TCGA-25-1628	1.71781	1	0.0698	0.5355	1.6113	0.771062	low
TCGA-25-1326	3.42192	1	0	0.0239	2.6994	1.05607	high
TCGA-57-1584	1.76164	0	0	0.1242	1.2462	0.981801	low
TCGA-30-1853	3.02192	1	0	0	5.1474	1.07458	high
TCGA-24-1556	5.88493	1	0	0.2654	4.2028	0.886015	low
TCGA-20-1685	1.39178	0	0.0989	0.334	3.9967	0.914332	low
TCGA-24-1470	0.287671	0	0.0642	1.0047	0.9879	0.545688	low
TCGA-23-1123	2.78904	1	0.0536	0.4936	3.3004	0.784391	low
TCGA-29-1711	2.88493	0	0	0.1029	11.1802	0.997123	low
TCGA-13-1510	0.213699	0	0	0.1471	7.8379	0.965591	low
TCGA-09-2056	1.03836	0	0	0.0164	2.0622	1.06184	high
TCGA-23-1026	2.23562	0	0	0.0808	2.3652	1.01327	low
TCGA-13-0886	6.18904	0	0.1392	0.2779	3.7519	0.984487	low
TCGA-10-0934	0.558904	1	0	0	1.8052	1.07458	high
TCGA-24-1423	0.520548	0	0.1106	0.0509	14.8974	1.13414	high
TCGA-24-1424	0.50137	0	0	0.1999	31.0709	0.929228	low
TCGA-24-2019	0.405479	0	0	0.146	3.827	0.966363	low
TCGA-23-1113	2.6	1	0	0	4.0131	1.07458	high
TCGA-57-1585	0.145205	1	0.0536	0.3951	8.4624	0.842623	low
TCGA-04-1655	3.78082	1	0	0	0.8208	1.07458	high
TCGA-29-1690	3.96712	1	0	0.0794	1.7417	1.01431	low
TCGA-13-0916	1.76438	0	0	0.2203	14.912	0.915548	low
TCGA-04-1347	5.25753	0	0	0.0451	6.7871	1.03992	high
TCGA-24-1928	0.920548	1	0.0636	0.1172	2.4481	1.0398	high
TCGA-04-1337	0.167123	1	0.484	0.2702	4.7425	1.31458	high
TCGA-24-1924	2.51781	1	0	0.1077	13.5018	0.99365	low
TCGA-57-1993	2.09041	0	0.3214	0.0658	1.2373	1.33429	high
TCGA-25-1312	0.0849315	1	0	0.0511	5.7702	1.03539	high
TCGA-29-1702	1.99452	1	0	0.0443	4.4475	1.04052	high
TCGA-24-2036	5.33425	1	0.0722	0.0444	5.8394	1.10409	high
TCGA-23-1029	0.734247	0	0	0.044	1.3795	1.04075	high
TCGA-61-2088	0.39726	0	0	0.1423	3.5684	0.968966	low
TCGA-61-2104	6.40548	0	0	0.3201	4.5486	0.851472	low
TCGA-13-0885	7.61644	0	0	0.1891	6.7743	0.936552	low
TCGA-61-1918	1.31233	1	0.0981	0.2711	1.8883	0.956485	low
TCGA-61-1743	3.6411	1	0	0.1454	2.7346	0.966785	low
TCGA-24-1425	0.49589	0	0.1578	0.2666	2.1268	1.00791	low
TCGA-04-1364	2.80548	1	0	0	26.6434	1.07458	high
TCGA-31-1951	1.87397	0	0	0.2483	8.093	0.897099	low
TCGA-13-0714	0.517808	1	0.9132	0.4487	4.9219	1.6433	high
TCGA-61-1998	0.460274	0	0.1571	0.3377	4.8395	0.956581	low
TCGA-13-0765	2.38082	0	0.0809	0.1986	5.447	0.994091	low
TCGA-30-1891	2.50411	1	0	0.2494	1.5637	0.896382	low
TCGA-24-1565	0.854795	1	0.0546	0.2178	0.6302	0.959336	low
TCGA-09-1662	7.44384	1	0.1091	0.2848	2.9411	0.955611	low
TCGA-24-1416	0.531507	0	0	0	1.4268	1.07458	high
TCGA-30-1892	4.06575	1	0	0.1031	9.9057	0.996978	low
TCGA-13-0913	2.49863	0	0	0.0248	11.497	1.05538	high
TCGA-31-1944	3.79726	0	0.2841	0.3198	5.1034	1.0758	high
TCGA-09-0369	2.96438	1	0	0.0358	8.5316	1.04697	high
TCGA-04-1651	3.01918	1	0	0.0269	5.5716	1.05377	high
TCGA-24-2261	0.0657534	1	0.2642	0.3245	26.4467	1.05473	high
TCGA-10-0937	1.66575	1	0	0.3213	5.0355	0.850729	low
TCGA-29-1770	2.03014	0	0.0602	0.074	15.2997	1.06998	high
TCGA-20-1684	1.59178	0	0	0	4.0775	1.07458	high
TCGA-61-1733	2.64932	0	0	0	1.1013	1.07458	high
TCGA-09-1669	2.54247	0	0	0.4477	5.0781	0.776036	low
TCGA-04-1348	4.06301	1	0.3502	0.3494	9.9417	1.11172	high
TCGA-23-1024	1.28219	0	0	0.0623	12.0995	1.02699	high
TCGA-25-1625	2.30137	1	0.0508	0.1559	0.7817	1.00036	low
TCGA-13-0760	0.961644	1	0	0.0741	14.2873	1.01822	low
TCGA-23-2081	6.41644	1	0	0.0416	3.8236	1.04257	high
TCGA-09-2045	2.92877	1	0	0.0892	5.5905	1.0071	low
TCGA-13-1477	4.55342	1	0	0.0395	17.0972	1.04416	high
TCGA-29-1769	1.91507	0	0	0.1452	6.7628	0.966926	low
TCGA-25-1328	5.50411	1	0	0.1104	3.6911	0.991701	low
TCGA-24-1930	6.7589	1	0.0555	0.1534	1.9229	1.00606	low
TCGA-13-0908	3.73699	0	0.0586	0.2161	2.2575	0.963687	low
TCGA-29-1698	5.69315	0	0.1118	0.206	1.7222	1.0142	low
TCGA-36-1575	0.712329	0	0.1938	0.0744	7.4617	1.19389	high
TCGA-25-1877	2	1	0.3114	0.0956	0.3995	1.295	high
TCGA-23-1027	2.67397	1	0	0.0102	2.8131	1.06664	high
TCGA-30-1714	3.1726	1	0	0.0359	6.7455	1.0469	high
TCGA-25-1320	3.16438	1	0.0704	0.3243	6.2347	0.899472	low
TCGA-23-1119	10.8301	0	0	0.3174	8.7534	0.853145	low
TCGA-24-1846	0.364384	0	0	0.0564	1.8871	1.03141	high
TCGA-25-1870	1.24658	1	0	0.1233	0.6183	0.982444	low
TCGA-24-1562	3.79178	1	0.1224	0.376	0.4714	0.90414	low
TCGA-13-1404	0.550685	0	0.0844	0.1296	5.2013	1.04824	high
TCGA-23-2084	4.15342	1	0.0543	0.05	1.4627	1.08354	high
TCGA-23-1022	4.13973	1	0	0	5.8705	1.07458	high
TCGA-09-1667	5.15616	0	0	0.157	0.6562	0.958666	low
TCGA-24-2023	3.73699	1	0	0.1274	8.6743	0.97952	low
TCGA-59-2354	2.86575	1	0.0507	0.4829	6.6398	0.788634	low
TCGA-13-A5FT	4.56438	0	0	0.1635	13.5769	0.954146	low
TCGA-24-1544	2.24658	1	0	0	24.6538	1.07458	high
TCGA-25-1632	4.92877	1	0.0821	0	4.7425	1.14964	high
TCGA-25-1635	4.33699	1	0	0.3904	25.3361	0.809047	low
TCGA-29-1703	4.9726	1	0	0.0247	3.7209	1.05545	high
TCGA-61-2008	2.55342	0	0	0.1031	7.7524	0.996978	low
TCGA-24-1567	1.43562	1	0	0.0264	44.085	1.05415	high
TCGA-09-1661	3.20274	1	0	0.1285	2.2558	0.978737	low
TCGA-23-1809	0.0438356	0	0.2076	0.085	3.9961	1.19824	high
TCGA-09-0366	4.8137	1	0.0394	0.0969	3.9482	1.03446	high
TCGA-29-1699	3.03014	1	0.1792	0.2293	8.2787	1.054	high
TCGA-23-1114	5.72329	1	0.063	0.0387	3.8775	1.10032	high
TCGA-24-1431	1.59726	1	0	0.1394	3.7876	0.971011	low
TCGA-24-2262	0.030137	1	2.2997	0.4315	7.8696	5.20401	high
TCGA-25-2409	2.24932	1	0.0641	0.0394	4.1971	1.10076	high
TCGA-OY-A56P	3.30685	0	0	0.0221	1.1093	1.05745	high
TCGA-13-0887	5.55616	1	0	0	6.1811	1.07458	high
TCGA-13-1409	0.569863	0	0.2109	0.0216	10.5565	1.25818	high
TCGA-13-0883	5.74521	1	0	0.2636	2.0656	0.887175	low
TCGA-13-1509	0.347945	0	0	0.286	15.2403	0.872845	low
TCGA-13-0724	0.227397	1	0.1022	0.3766	10.2299	0.888857	low
TCGA-61-1725	2.61918	0	0	0.0293	4.0433	1.05193	high
TCGA-24-1616	3.1863	1	0	0.0172	1.2936	1.06123	high
TCGA-36-1581	2.05753	0	0.0631	0.3683	1.4584	0.86594	low
TCGA-13-1405	0.613699	0	0.0607	0.5405	7.7112	0.762536	low
TCGA-25-1319	5.41644	1	0	0.2112	2.0593	0.921625	low
TCGA-30-1855	0.205479	1	0.0493	0.2725	3.416	0.917925	low
TCGA-13-0923	0.534247	0	0.1771	0.1631	7.8401	1.10406	high
TCGA-29-1778	1.24384	0	0	0.5774	6.7867	0.706204	low
TCGA-24-1548	1.35068	1	0	0.1226	4.0361	0.982944	low
TCGA-13-1512	0.257534	0	0	0.364	3.0421	0.824725	low
TCGA-09-0364	2.43014	1	0	0.0592	1.1139	1.02931	high
TCGA-13-0911	2.30959	0	0	0.1589	9.6268	0.957343	low
TCGA-29-1691	4.0274	1	0	0.2285	15.1072	0.910106	low
TCGA-09-2053	3.31233	0	0	0.4708	5.4112	0.763112	low
TCGA-13-0727	1.26575	1	0.4416	0	9.5209	1.5451	high
TCGA-20-1687	0.221918	0	0	0.1218	0.3055	0.983516	low
TCGA-23-1110	4.54247	0	0.5064	0.0777	26.316	1.54016	high
TCGA-23-1030	2.4274	0	0	0.2778	1.8999	0.878064	low
TCGA-31-1946	2.51507	0	0	0.4136	1.2963	0.795515	low
TCGA-36-1569	2.42466	0	0	1.0601	6.4165	0.497191	low
TCGA-09-2054	1.74521	1	0.1721	0.1586	3.3136	1.10313	high
TCGA-24-1564	2.15616	1	0.0862	0.5029	1.6593	0.800275	low
TCGA-30-1861	2.89863	1	0.0791	0.1458	29.8532	1.03146	high
TCGA-24-1426	0.446575	0	0	0.0439	22.7732	1.04082	high
TCGA-24-2035	2.34795	1	0	0.3685	1.4218	0.822031	low
TCGA-04-1362	3.69315	1	0.0642	0.0592	15.0838	1.08512	high
TCGA-24-1552	3.44932	1	0	0.0482	57.69	1.03758	high
TCGA-09-0367	1.49863	1	0	0.0318	2.7868	1.05002	high
TCGA-61-1995	0.167123	0	0	0.8737	2.9875	0.569347	low
TCGA-24-2267	3.96164	1	0.0897	0.2478	6.9048	0.966128	low
TCGA-23-1028	4.11781	0	0	0.0767	9.2926	1.0163	low
TCGA-09-1670	1.49863	0	0	0.0918	3.6822	1.0052	low
TCGA-13-0762	2.68767	0	0	0.1841	4.0387	0.939963	low
TCGA-29-1783	0.60274	0	0	0.3027	0.6326	0.862311	low
TCGA-OY-A56Q	1.57808	0	0	0	4.8019	1.07458	high
TCGA-04-1332	3.41644	1	0.2334	0.1433	35.9441	1.17315	high
TCGA-24-1843	0.290411	0	0	0.3016	25.4406	0.863001	low
TCGA-23-1120	0.356164	0	0.0578	0.5147	7.1211	0.775123	low
TCGA-25-1318	2.91507	1	1.0468	0.0268	3.3583	2.49254	high
TCGA-24-1434	1.55616	1	0.1215	0.1119	2.1051	1.09472	high
TCGA-61-2097	5.05205	0	0	0	1.7895	1.07458	high
TCGA-25-1324	2.83562	1	0.0942	0.2169	3.6262	0.991741	low
TCGA-25-1871	2.08219	1	0.0537	0.0165	2.2729	1.10971	high
TCGA-24-1467	8.83288	1	0	0	0.8384	1.07458	high
TCGA-24-1844	0.309589	0	0.1354	0.0208	3.3886	1.18312	high
TCGA-25-1314	2.75068	1	0.3339	0.1758	2.9384	1.24447	high
TCGA-13-0720	3.71233	1	0.0954	0.1171	6.9752	1.06743	high
TCGA-09-2051	5.25753	0	0.1042	0.1439	9.0213	1.05443	high
TCGA-20-0987	1.92055	1	0.1348	0.1242	6.2283	1.0969	high
TCGA-25-1630	3.18356	1	0	0.0843	3.8744	1.0107	low
TCGA-61-1738	2.98356	1	0	0.0771	2.5773	1.016	low
TCGA-61-1737	3.73699	0	0.4808	0.0738	12.03	1.51236	high
TCGA-29-1781	0.69863	0	0	0.5328	7.098	0.729478	low
TCGA-24-1435	3.6274	1	0	0.1427	1.4907	0.968685	low
TCGA-30-1718	4.32603	1	0.0632	0.1747	22.3873	0.996898	low
TCGA-29-1784	0.446575	0	0	0.2441	11.0191	0.899842	low
TCGA-13-0800	0.676712	0	0	0.1063	7.9939	0.994662	low
TCGA-24-2280	5.87123	0	0	0.5211	5.5536	0.73571	low
TCGA-61-2016	0.0986301	1	0.048	0.0295	0.9248	1.09413	high
TCGA-13-0797	0.726027	0	0	0.1052	7.9156	0.995457	low
TCGA-04-1648	2.3863	1	0	0.1957	4.0892	0.932069	low
TCGA-25-2396	0.252055	1	0	0.1353	5.0892	0.97391	low
TCGA-30-1866	3.05205	1	0	0.1819	15.2037	0.941468	low
TCGA-24-1845	0.317808	0	0.0905	0.0834	3.6589	1.0895	high
TCGA-09-1665	3.46849	1	0.0529	0.065	8.3521	1.07055	high
TCGA-13-1481	7.25479	1	0	0.093	7.1616	1.00433	low
TCGA-25-2404	2.41918	1	0	0.1472	29.5258	0.965521	low
TCGA-25-2392	0.0849315	1	0.4287	0.3385	8.7244	1.19528	high
TCGA-13-0906	3.74521	0	0.1017	0.1249	5.0874	1.0669	high
TCGA-13-1505	0.350685	0	0	0.1355	4.0779	0.973768	low
TCGA-61-1907	2.60822	0	0	1.281	0.9833	0.423425	low
TCGA-25-2400	3.50137	1	0	0	1.3035	1.07458	high
TCGA-24-2020	12.6685	1	0	0.1279	12.5986	0.979164	low
TCGA-24-1474	1.85205	1	0	0	2.1079	1.07458	high
TCGA-13-0891	5.75068	0	0	0.1936	16.5902	0.933493	low
TCGA-13-0884	8.93151	1	0	0.3006	13.1906	0.863629	low
TCGA-29-2414	7.18082	1	0	0.0569	2.8515	1.03103	high
TCGA-24-1105	3.95068	1	0	0.2691	4.1229	0.883635	low
TCGA-24-0975	1.81644	1	0	0.4443	7.1951	0.777957	low
TCGA-24-1422	0.0630137	1	0.052	0.2555	5.0046	0.931406	low
TCGA-23-2077	9.65753	0	0	0.0213	2.4065	1.05807	high
TCGA-36-1571	1.90411	1	0.1266	0	3.9003	1.19249	high
TCGA-25-1329	1.25205	1	0.2188	0.2183	19.7919	1.09763	high
TCGA-13-0899	4.67945	0	0.1187	0	1.1427	1.18477	high
TCGA-25-1631	0.0246575	1	0	0.1277	2.134	0.979306	low
TCGA-13-0801	0.690411	0	0	0.2587	3.8926	0.890341	low
TCGA-09-1674	0.712329	0	0	0.0515	24.9732	1.03509	high
TCGA-24-1546	5.35616	1	0.0698	0.0643	6.1821	1.08609	high
TCGA-09-2044	0.509589	0	0	0.2036	22.5461	0.926731	low
TCGA-29-1763	5.56712	0	0.271	0.2996	7.0952	1.08002	high
TCGA-25-1623	1.54795	1	0.1266	0.6607	7.0654	0.73764	low
TCGA-25-2398	3.75068	1	0	0.2333	2.925	0.906935	low
TCGA-25-2401	0.246575	1	0	0.3747	6.6544	0.818334	low
TCGA-29-1696	2.8274	1	0	0.0554	4.513	1.03216	high
TCGA-10-0928	1.54247	1	0	0	4.7245	1.07458	high
TCGA-25-2397	1	1	0	0.0278	8.7155	1.05308	high
TCGA-59-2351	9.67671	0	0	0.3402	1.0665	0.83912	low
TCGA-10-0931	2.73973	1	0	0.0401	10.0545	1.0437	high

## Sheet: 5 lncrna risk model
id	time	status	GAS5	HCP5	PART1	SNHG11	SNHG5	riskScore	Risk
TCGA-25-1633	5.18082	1	133.214	32.1465	0.3216	8.8614	10.322	1.19233	high
TCGA-23-1122	3.25753	1	70.2571	4.865	9.1421	5.5969	33.498	0.916646	low
TCGA-57-1586	1.86027	0	162.253	20.5424	5.2474	6.1885	13.9921	1.0295	low
TCGA-10-0933	1.22192	1	75.1787	17.9143	0.1486	13.6378	8.4409	1.1985	high
TCGA-61-2003	0.334247	0	91.107	10.6884	0.5269	9.28	13.4289	1.18506	high
TCGA-29-1710	2.60548	1	135.21	28.7167	0.0382	7.015	6.2065	1.20245	high
TCGA-36-1577	2.14521	0	156.105	5.5456	0.6741	9.7857	26.543	1.17987	high
TCGA-04-1338	3.88493	0	113.021	4.9035	6.1908	5.0866	31.7356	1.00095	low
TCGA-61-2092	4.30959	0	554.177	13.4152	1.2273	6.5848	22.6002	1.16057	high
TCGA-25-1315	4.33699	1	113.837	8.3376	7.594	12.7034	21.2435	0.95994	low
TCGA-13-0888	5.86575	0	86.883	0.665	16.1413	8.6532	6.1526	0.744023	low
TCGA-24-2290	3.01918	1	116.092	8.9554	1.0296	6.5035	21.6621	1.16743	high
TCGA-59-2363	0.452055	0	272.071	5.0628	13.1527	11.5209	75.3537	0.813351	low
TCGA-04-1514	4.71233	1	117.631	10.725	22.0759	14.6529	18.3862	0.623381	low
TCGA-04-1530	9.92329	1	69.732	9.2781	12.5917	5.7849	16.4662	0.827068	low
TCGA-04-1331	3.66027	1	54.2333	4.3177	8.8886	9.1466	14.3604	0.923599	low
TCGA-25-1627	1.07945	1	88.0025	2.0368	7.6045	7.5168	6.2766	0.95964	low
TCGA-09-1666	4.8	0	118.435	11.8461	3.3441	9.7528	46.5305	1.0896	high
TCGA-61-2098	5.46027	0	182.769	3.1217	4.8012	7.5764	30.4575	1.04328	low
TCGA-24-1849	0.482192	0	36.1413	14.0364	2.0674	6.9686	13.6628	1.13186	high
TCGA-24-0982	1.86027	1	184.332	6.2771	6.1001	14.5843	43.5985	1.00366	low
TCGA-13-0890	5.66575	0	41.7738	4.4883	9.3605	6.0301	4.7681	0.910697	low
TCGA-24-1550	3.42192	1	79.2742	2.2157	2.1279	10.9692	30.8713	1.12982	high
TCGA-61-1724	1.74521	1	100.132	12.4494	0.0474	9.9341	19.8226	1.20212	high
TCGA-61-2095	5.13699	1	207.892	6.3849	29.9866	12.5538	42.6216	0.492422	low
TCGA-24-1563	3.97534	1	69.5347	6.4481	10.8739	3.2422	11.783	0.870524	low
TCGA-20-0991	2.18356	0	61.4801	26.2245	0.1879	5.669	22.951	1.19709	high
TCGA-24-1428	1.44932	0	132.541	10.5336	10.4137	10.4956	38.8974	0.882549	low
TCGA-13-1507	0.39726	0	163.947	36.0234	11.7667	6.17	36.7307	0.847661	low
TCGA-29-1766	3.28493	1	172.604	7.5897	16.1659	6.0037	52.1583	0.743477	low
TCGA-20-1683	2.11507	0	192.906	4.7741	0.0059	4.085	27.4869	1.2036	high
TCGA-04-1542	7.01644	1	226.375	2.7843	0.618	6.6684	42.8921	1.18184	high
TCGA-13-0799	0.649315	0	278.876	61.6025	2.7174	18.3162	19.2921	1.11014	high
TCGA-13-0766	1.78356	0	176.627	16.2114	3.1139	14.0116	89.5556	1.0971	high
TCGA-24-2254	4.75616	1	89.0506	7.8094	5.8607	7.3081	17.4754	1.01084	low
TCGA-24-1850	0.460274	0	40.2807	10.5298	1.389	9.0501	30.6268	1.15499	high
TCGA-25-1321	2.83014	1	133.397	5.5307	5.8314	13.3122	20.156	1.01173	low
TCGA-24-1551	4.32603	1	65.1307	6.9125	7.5217	5.0677	21.642	0.962011	low
TCGA-61-2009	3.32055	0	303.992	6.8782	1.6697	10.1225	44.0123	1.14536	high
TCGA-61-2000	1.20822	0	167.898	5.3774	2.147	10.4411	9.0937	1.12918	high
TCGA-20-1686	0.243836	0	115.262	2.7849	1.5665	6.4178	20.821	1.14889	high
TCGA-04-1536	2.42466	1	44.125	1.8535	5.2397	5.1128	14.3765	1.02973	low
TCGA-10-0927	6.82192	1	427.195	0.8538	6.0226	9.9379	40.0957	1.00598	low
TCGA-09-2048	0.378082	1	258.353	0.9464	13.0558	8.095	40.0576	0.815704	low
TCGA-24-1847	0.939726	0	47.2733	18.7435	5.325	7.8044	4.7055	1.02712	low
TCGA-57-1582	2.00274	1	75.3766	1.9016	4.0483	11.6753	12.0792	1.06696	high
TCGA-25-1313	2.24658	1	70.2305	14.5038	11.4491	4.5311	14.9296	0.855724	low
TCGA-13-1485	1.72329	1	175.047	1.7455	4.1181	9.5808	9.3647	1.06474	high
TCGA-13-1495	4.10411	0	152.395	1.417	33.8629	5.6222	28.1965	0.438685	low
TCGA-24-1417	0.652055	0	138.087	44.1794	6.7142	9.3882	16.9867	0.98545	low
TCGA-61-1728	2.32329	0	172.299	4.7132	2.0819	10.3521	18.0894	1.13138	high
TCGA-13-0920	1.15068	0	209.106	18.4318	13.7934	5.3135	90.854	0.797964	low
TCGA-13-0804	2.93973	1	153.414	3.641	10.314	8.1007	66.6741	0.885176	low
TCGA-24-1558	1.6274	1	54.6508	7.3974	1.3083	11.6882	8.7496	1.15777	high
TCGA-61-2101	4.62466	1	212.863	2.0933	3.6013	10.5646	44.1344	1.08127	high
TCGA-25-2393	3.16986	1	374.967	2.6336	0.9602	15.0657	54.7066	1.16985	high
TCGA-23-1023	3.37808	0	58.2524	28.7583	11.3504	7.112	8.6712	0.858246	low
TCGA-24-2024	4.84658	1	248.83	5.7947	24.92	13.462	18.8213	0.572707	low
TCGA-61-1900	0.482192	0	51.3094	6.3223	5.0232	10.4631	15.9808	1.0364	low
TCGA-13-0919	1.2411	0	168.095	2.807	32.9355	10.815	25.9818	0.450982	low
TCGA-24-2281	3.71781	0	83.5407	13.8966	12.128	6.9984	29.1789	0.83858	low
TCGA-13-1488	5.90137	1	45.8086	21.4176	7.26	4.1493	36.045	0.969546	low
TCGA-23-1109	4.27945	1	97.1971	3.3169	25.1739	18.9615	41.5258	0.568388	low
TCGA-61-2002	1.49863	0	158.307	26.934	3.1573	3.9393	33.1297	1.09568	high
TCGA-24-1469	0.758904	0	51.8652	9.8941	3.5365	9.4443	17.2628	1.08336	high
TCGA-24-1419	0.654795	0	136.778	1.5925	0.1006	8.816	25.0544	1.20021	high
TCGA-24-1413	0.526027	0	323.83	22.2116	15.7651	9.1572	23.2302	0.752414	low
TCGA-25-1634	2.98904	1	337.756	1.0063	1.0901	7.5411	13.6742	1.16533	high
TCGA-25-1323	1.08219	1	194.035	9.4314	6.5658	11.3995	13.3708	0.989819	low
TCGA-24-1436	0.712329	1	81.2872	19.3431	2.1923	7.722	11.7577	1.12766	high
TCGA-13-0897	4.78904	0	38.9817	17.6057	8.0662	6.1879	15.3577	0.946522	low
TCGA-13-0768	0.70411	0	58.3443	15.9032	0.5237	7.6915	8.5361	1.18517	high
TCGA-10-0926	2.1589	1	181.448	1.2414	4.9788	14.6099	30.7563	1.03777	low
TCGA-24-1553	4.8411	1	305.978	19.9241	1.4379	4.9475	12.0435	1.15331	high
TCGA-13-0725	1.03288	1	66.8039	7.4878	11.2049	8.5988	48.0914	0.861977	low
TCGA-23-2078	7.29041	0	121.28	7.2059	25.6902	11.0572	22.6825	0.559707	low
TCGA-59-2350	1.86027	1	98.2172	12.571	19.3725	8.3156	5.7704	0.675699	low
TCGA-13-0893	3.6137	1	35.0434	15.628	0.4411	9.2775	9.9809	1.18809	high
TCGA-23-1032	0.230137	1	135.212	25.5723	8.6737	13.3086	23.5192	0.929535	low
TCGA-24-1842	0.693151	0	74.4388	7.2626	0.2889	5.3495	21.9233	1.19349	high
TCGA-25-1316	3.50411	1	810.713	15.5319	0.0429	8.0452	53.5803	1.20228	high
TCGA-57-1583	0.947945	1	190.083	8.035	9.6752	7.0526	25.8694	0.902194	low
TCGA-13-2060	0.717808	0	81.2695	8.1786	2.9767	7.1146	6.8442	1.1016	high
TCGA-31-1950	1.56438	0	76.8135	17.1423	0.484	12.5041	18.6553	1.18657	high
TCGA-04-1361	2.70959	0	67.0954	21.3741	1.6904	5.461	22.5394	1.14466	high
TCGA-13-0924	0.506849	0	51.6784	10.1257	8.148	9.732	11.6355	0.944217	low
TCGA-24-1923	1.89041	1	186.716	4.4874	0.2417	7.5575	36.6178	1.19517	high
TCGA-61-1910	3.08767	0	196.831	8.2037	12.068	15.4112	9.2781	0.840081	low
TCGA-24-1103	4.50959	1	61.6207	2.1649	18.5794	8.3877	18.778	0.691865	low
TCGA-25-1628	1.71781	1	77.3348	15.6206	17.0137	13.3882	12.9895	0.724923	low
TCGA-25-1326	3.42192	1	62.5077	7.4421	0.9558	11.7651	11.8234	1.17	high
TCGA-57-1584	1.76164	0	81.6349	14.3392	2.8724	9.7669	4.5113	1.10503	high
TCGA-30-1853	3.02192	1	399.639	0.581	1.7575	7.3095	12.8435	1.14237	high
TCGA-24-1556	5.88493	1	81.5508	25.9474	5.2921	9.0317	13.03	1.02812	low
TCGA-20-1685	1.39178	0	167.602	4.0851	5.0957	12.2095	14.5215	1.03416	low
TCGA-24-1470	0.287671	0	66.8993	31.2872	0.5584	11.2936	16.8826	1.18394	high
TCGA-23-1123	2.78904	1	85.537	16.5811	4.1942	14.6766	10.1021	1.06233	low
TCGA-29-1711	2.88493	0	76.8496	47.3608	0.1581	3.3373	12.7901	1.19816	high
TCGA-13-1510	0.213699	0	96.4906	50.9063	11.7229	7.0772	13.9192	0.848768	low
TCGA-09-2056	1.03836	0	465.554	0.7001	3.6734	7.4031	67.0821	1.07895	high
TCGA-23-1026	2.23562	0	215.042	18.6916	0.5062	7.7637	35.548	1.18579	high
TCGA-13-0886	6.18904	0	89.4124	15.3536	10.1317	9.1189	25.3295	0.889999	low
TCGA-10-0934	0.558904	1	144.567	5.472	0.4533	5.8104	9.6294	1.18766	high
TCGA-24-1423	0.520548	0	46.7636	21.6119	10.6051	7.8599	10.037	0.877528	low
TCGA-24-1424	0.50137	0	67.5032	9.2123	15.1583	13.6705	34.6131	0.766148	low
TCGA-24-2019	0.405479	0	89.2818	7.7444	0.7773	20.1149	23.1925	1.17624	high
TCGA-23-1113	2.6	1	243.686	0.6697	6.3701	13.0072	55.6515	0.99561	low
TCGA-57-1585	0.145205	1	50.8399	12.403	6.4905	6.8574	22.0692	0.992043	low
TCGA-04-1655	3.78082	1	263.061	0.6506	1.17	6.8095	73.2806	1.16255	high
TCGA-29-1690	3.96712	1	618.906	4.7102	10.054	6.7731	101.412	0.892063	low
TCGA-13-0916	1.76438	0	65.8243	41.3968	0.1711	19.6848	21.5785	1.19769	high
TCGA-04-1347	5.25753	0	192.178	1.0397	5.6653	20.3911	47.3904	1.01675	low
TCGA-24-1928	0.920548	1	63.4141	9.866	0.07	14.058	24.0355	1.20131	high
TCGA-04-1337	0.167123	1	111.35	5.5965	12.643	26.3751	11.4869	0.825804	low
TCGA-24-1924	2.51781	1	154.627	25.2035	7.2325	6.2546	41.4073	0.970341	low
TCGA-57-1993	2.09041	0	71.1578	22.0797	4.1508	10.8167	19.6262	1.06371	high
TCGA-25-1312	0.0849315	1	222.233	7.7685	1.2311	12.6113	24.0374	1.16044	high
TCGA-29-1702	1.99452	1	132.135	4.7604	8.0835	10.2163	34.165	0.946034	low
TCGA-24-2036	5.33425	1	60.6041	8.209	0.7763	11.5454	19.5034	1.17628	high
TCGA-23-1029	0.734247	0	94.4956	25.661	9.3523	8.4808	27.4251	0.91092	low
TCGA-61-2088	0.39726	0	156.038	0.8165	3.9242	22.391	18.765	1.07092	high
TCGA-61-2104	6.40548	0	67.6737	27.7237	1.6288	9.7078	12.4205	1.14676	high
TCGA-13-0885	7.61644	0	102.37	12.188	3.1829	4.2734	9.7399	1.09484	high
TCGA-61-1918	1.31233	1	88.7214	7.9115	6.0641	12.9663	5.2408	1.00473	low
TCGA-61-1743	3.6411	1	153.018	18.228	3.8185	8.4197	24.5575	1.0743	high
TCGA-24-1425	0.49589	0	46.3527	16.4274	3.9805	7.7594	5.8092	1.06912	high
TCGA-04-1364	2.80548	1	103.855	2.7275	4.2832	19.9962	31.669	1.05952	low
TCGA-31-1951	1.87397	0	103.662	17.2486	12.3104	6.7	18.1407	0.834033	low
TCGA-13-0714	0.517808	1	105.914	2.068	3.6196	2.285	29.6573	1.08068	high
TCGA-61-1998	0.460274	0	222.382	2.7067	11.1631	9.598	28.4716	0.863051	low
TCGA-13-0765	2.38082	0	151.596	12.0133	1.1127	4.8314	8.6941	1.16454	high
TCGA-30-1891	2.50411	1	244.455	6.1649	1.2863	2.0805	36.8139	1.15853	high
TCGA-24-1565	0.854795	1	354.472	6.4485	5.9653	6.8592	19.7984	1.0077	low
TCGA-09-1662	7.44384	1	126.098	5.5215	2.8467	10.6741	8.7513	1.10587	high
TCGA-24-1416	0.531507	0	88.6231	4.3192	8.1415	5.223	12.9153	0.9444	low
TCGA-30-1892	4.06575	1	170.035	2.0012	6.4226	4.4952	18.5028	0.994053	low
TCGA-13-0913	2.49863	0	138.903	2.7393	16.9271	26.4801	63.4271	0.726796	low
TCGA-31-1944	3.79726	0	156.057	2.9484	2.9886	9.5606	10.3722	1.1012	high
TCGA-09-0369	2.96438	1	76.4232	2.8838	2.2046	19.3992	24.9769	1.12724	high
TCGA-04-1651	3.01918	1	173.889	5.7451	2.5684	10.3667	6.0346	1.11509	high
TCGA-24-2261	0.0657534	1	95.0075	26.6234	2.9008	9.2633	26.823	1.10409	high
TCGA-10-0937	1.66575	1	196.573	7.0507	8.2773	11.2045	29.0081	0.940584	low
TCGA-29-1770	2.03014	0	147.676	8.8926	17.6478	6.2925	68.4442	0.711348	low
TCGA-20-1684	1.59178	0	337.416	2.7807	9.5865	11.1319	22.5443	0.904582	low
TCGA-61-1733	2.64932	0	155.755	12.1239	0.14	16.7017	17.4593	1.1988	high
TCGA-09-1669	2.54247	0	144.174	14.1622	5.1213	9.5847	65.7498	1.03337	low
TCGA-04-1348	4.06301	1	91.5774	9.5694	2.5381	11.1322	18.4658	1.11609	high
TCGA-23-1024	1.28219	0	361.091	15.2839	4.4411	10.162	40.7874	1.05454	low
TCGA-25-1625	2.30137	1	126.839	20.6827	0.2874	5.1253	8.0362	1.19355	high
TCGA-13-0760	0.961644	1	53.3963	3.6727	0.0997	8.7975	10.5594	1.20024	high
TCGA-23-2081	6.41644	1	84.47	2.303	1.806	11.668	17.4	1.14072	high
TCGA-09-2045	2.92877	1	81.4556	6.4197	1.3019	8.7846	3.4147	1.15799	high
TCGA-13-1477	4.55342	1	345.476	0.721	27.9413	7.2566	81.7274	0.52338	low
TCGA-29-1769	1.91507	0	222.557	9.3797	2.9968	7.5378	56.0765	1.10094	high
TCGA-25-1328	5.50411	1	253.87	7.3988	10.1292	8.6788	41.7595	0.890066	low
TCGA-24-1930	6.7589	1	133.884	12.0364	1.6003	9.7121	15.4192	1.14774	high
TCGA-13-0908	3.73699	0	81.029	15.3421	0.9715	6.9219	21.6684	1.16945	high
TCGA-29-1698	5.69315	0	77.0836	5.6951	8.6281	10.7076	30.115	0.930799	low
TCGA-36-1575	0.712329	0	150.881	3.7793	3.3992	17.038	13.5524	1.08781	high
TCGA-25-1877	2	1	458.43	22.0656	4.13	14.8937	63.9287	1.06437	high
TCGA-23-1027	2.67397	1	139.352	4.4491	5.9696	9.1614	11.538	1.00757	low
TCGA-30-1714	3.1726	1	515.652	2.4906	7.8209	12.1727	33.6341	0.953469	low
TCGA-25-1320	3.16438	1	102.45	6.7854	3.0567	9.773	12.2634	1.09897	high
TCGA-23-1119	10.8301	0	96.7963	7.9615	13.3679	3.4227	22.686	0.80815	low
TCGA-24-1846	0.364384	0	111.392	28.1796	3.2767	11.9042	39.8852	1.09179	high
TCGA-25-1870	1.24658	1	186.833	20.2407	2.8377	10.4482	15.8952	1.10617	high
TCGA-24-1562	3.79178	1	267.971	7.3785	8.4774	4.3344	12.3097	0.93499	low
TCGA-13-1404	0.550685	0	128.947	4.7451	1.1776	11.5833	19.7309	1.16229	high
TCGA-23-2084	4.15342	1	58.3683	26.3294	5.2419	8.0768	20.8398	1.02966	low
TCGA-23-1022	4.13973	1	151.117	0.4286	23.7942	12.2052	107.04	0.592253	low
TCGA-09-1667	5.15616	0	154.847	27.8574	5.094	8.3418	14.2445	1.03421	low
TCGA-24-2023	3.73699	1	266.903	4.1569	0.1275	13.4488	46.196	1.19925	high
TCGA-59-2354	2.86575	1	51.6401	13.8555	11.774	3.4718	16.7128	0.847476	low
TCGA-13-A5FT	4.56438	0	165.8	8.4282	5.0133	12.3304	18.9413	1.03671	low
TCGA-24-1544	2.24658	1	270.163	3.1382	8.6076	14.2456	14.8201	0.931368	low
TCGA-25-1632	4.92877	1	325.383	1.9885	43.7346	14.8438	62.7778	0.32685	low
TCGA-25-1635	4.33699	1	40.7355	12.0219	4.3484	8.982	12.1083	1.05746	low
TCGA-29-1703	4.9726	1	396.643	5.9329	20.6753	9.0097	42.2671	0.64996	low
TCGA-61-2008	2.55342	0	492.008	14.2611	11.5345	7.8173	50.2113	0.853549	low
TCGA-24-1567	1.43562	1	50.7471	7.1718	0.5372	8.1485	7.88	1.18469	high
TCGA-09-1661	3.20274	1	196.533	2.1578	1.0884	3.8194	7.2232	1.16538	high
TCGA-23-1809	0.0438356	0	66.4287	22.9815	0.0181	10.5009	9.0647	1.20317	high
TCGA-09-0366	4.8137	1	46.6764	10.9093	1.094	25.3825	15.549	1.16519	high
TCGA-29-1699	3.03014	1	119.19	14.1282	3.0739	17.5971	21.0533	1.09841	high
TCGA-23-1114	5.72329	1	96.311	0.9782	5.5084	12.6471	23.3278	1.02152	low
TCGA-24-1431	1.59726	1	509.072	3.013	1.2697	7.3295	34.1242	1.1591	high
TCGA-24-2262	0.030137	1	174.38	33.3189	2.887	5.1712	6.4472	1.10455	high
TCGA-25-2409	2.24932	1	81.4532	12.0703	0.7128	8.9198	4.8831	1.17851	high
TCGA-OY-A56P	3.30685	0	608.428	2.9937	27.3176	13.3911	17.8523	0.533202	low
TCGA-13-0887	5.55616	1	131.41	9.9369	9.8983	10.3897	60.2687	0.896213	low
TCGA-13-1409	0.569863	0	517.397	3.6207	3.2624	11.4974	108.576	1.09225	high
TCGA-13-0883	5.74521	1	289.415	5.3385	7.7134	11.4191	20.345	0.956529	low
TCGA-13-1509	0.347945	0	51.755	5.6522	11.0321	5.8678	25.4738	0.866428	low
TCGA-13-0724	0.227397	1	325.595	5.8416	8.686	14.5463	51.5157	0.929194	low
TCGA-61-1725	2.61918	0	305.828	6.6247	1.7821	13.0974	55.8002	1.14153	high
TCGA-24-1616	3.1863	1	74.0269	7.0293	2.2638	3.668	5.4865	1.12526	high
TCGA-36-1581	2.05753	0	52.0186	28.8921	0.6786	6.7186	8.4805	1.17971	high
TCGA-13-1405	0.613699	0	53.9006	7.9842	1.9603	7.1024	3.2555	1.13548	high
TCGA-25-1319	5.41644	1	59.346	10.1855	14.8042	6.5573	12.534	0.774278	low
TCGA-30-1855	0.205479	1	79.4151	21.1576	5.7559	5.8336	6.8144	1.01401	low
TCGA-13-0923	0.534247	0	75.2671	13.055	17.9286	11.5988	25.0923	0.705418	low
TCGA-29-1778	1.24384	0	117.765	11.2901	1.9102	8.6836	43.2788	1.13718	high
TCGA-24-1548	1.35068	1	240.553	8.2297	2.6044	12.3372	9.8477	1.11389	high
TCGA-13-1512	0.257534	0	85.117	9.909	6.0322	7.7926	7.562	1.00569	low
TCGA-09-0364	2.43014	1	207.291	1.127	0.2984	15.573	20.9672	1.19316	high
TCGA-13-0911	2.30959	0	68.9808	7.5824	4.765	12.7168	24.7138	1.04441	low
TCGA-29-1691	4.0274	1	102.379	21.5363	1.7275	14.4196	22.6128	1.14339	high
TCGA-09-2053	3.31233	0	268.502	10.1743	6.1535	17.3029	42.0151	1.00206	low
TCGA-13-0727	1.26575	1	209.703	3.1439	6.7934	28.4441	19.8262	0.983126	low
TCGA-20-1687	0.221918	0	114.621	3.6703	3.6318	4.6248	27.7146	1.08029	high
TCGA-23-1110	4.54247	0	71.4934	0.7777	14.203	34.1706	37.5121	0.78828	low
TCGA-23-1030	2.4274	0	211.451	14.9113	10.4274	8.0506	36.8041	0.882188	low
TCGA-31-1946	2.51507	0	129.588	15.3721	2.3877	14.2978	14.3984	1.12111	high
TCGA-36-1569	2.42466	0	447.68	9.0275	5.6145	10.1456	52.3273	1.01829	low
TCGA-09-2054	1.74521	1	150.545	4.1783	1.426	14.8221	7.7136	1.15371	high
TCGA-24-1564	2.15616	1	77.378	9.1532	2.1377	5.3541	18.8986	1.12949	high
TCGA-30-1861	2.89863	1	84.6444	2.4353	1.6138	10.1557	4.8878	1.14727	high
TCGA-24-1426	0.446575	0	223.351	2.1377	3.0014	9.2052	25.6315	1.10078	high
TCGA-24-2035	2.34795	1	49.9472	6.1002	6.0508	5.5036	11.9186	1.00513	low
TCGA-04-1362	3.69315	1	66.0852	2.5068	6.193	6.5232	43.0163	1.00088	low
TCGA-24-1552	3.44932	1	118.374	1.0112	8.0829	9.1458	21.9601	0.946051	low
TCGA-09-0367	1.49863	1	433.122	6.7577	3.0226	7.9755	13.0243	1.10009	high
TCGA-61-1995	0.167123	0	215.195	15.5716	16.2675	9.7275	6.2807	0.741229	low
TCGA-24-2267	3.96164	1	121.981	16.4682	5.0779	8.9226	27.7449	1.03471	low
TCGA-23-1028	4.11781	0	88.5333	12.7684	2.5093	3.565	9.3154	1.11705	high
TCGA-09-1670	1.49863	0	250.35	4.3349	18.7172	6.6869	9.5364	0.689028	low
TCGA-13-0762	2.68767	0	330.985	10.3532	0.1624	12.1834	63.3426	1.198	high
TCGA-29-1783	0.60274	0	359.595	9.9301	3.2825	16.2692	54.0845	1.0916	high
TCGA-OY-A56Q	1.57808	0	234.858	0.9391	4.7849	12.3004	14.211	1.04379	low
TCGA-04-1332	3.41644	1	84.7444	8.5686	7.1347	7.6441	8.6338	0.973174	low
TCGA-24-1843	0.290411	0	99.962	11.3326	14.1	7.3211	20.4561	0.790704	low
TCGA-23-1120	0.356164	0	36.9401	33.3807	16.7959	11.0773	5.8218	0.729645	low
TCGA-25-1318	2.91507	1	73.3134	6.4362	1.3538	8.8464	30.2571	1.1562	high
TCGA-24-1434	1.55616	1	111.441	7.798	1.7488	8.2181	42.5353	1.14267	high
TCGA-61-2097	5.05205	0	101.364	8.6791	0.528	6.6593	24.2681	1.18502	high
TCGA-25-1324	2.83562	1	140.877	9.7747	7.3361	18.8892	12.4306	0.967349	low
TCGA-25-1871	2.08219	1	128.132	4.2121	0.5009	12.9398	9.4471	1.18597	high
TCGA-24-1467	8.83288	1	142.608	10.3232	7.4392	6.2347	17.0782	0.96438	low
TCGA-24-1844	0.309589	0	195.484	2.1817	30.2878	11.4106	32.2216	0.48802	low
TCGA-25-1314	2.75068	1	288.608	27.1285	0.6728	8.5028	23.9446	1.17991	high
TCGA-13-0720	3.71233	1	49.935	3.1761	5.1997	7.8459	19.0371	1.03096	low
TCGA-09-2051	5.25753	0	162.2	36.2188	0.3167	10.0942	23.125	1.1925	high
TCGA-20-0987	1.92055	1	59.4347	11.0027	0.8906	5.7546	12.0112	1.17228	high
TCGA-25-1630	3.18356	1	99.3404	8.2379	4.8447	6.6791	62.9491	1.04193	low
TCGA-61-1738	2.98356	1	112.548	28.7889	2.3824	7.4639	19.4694	1.12129	high
TCGA-61-1737	3.73699	0	77.0783	11.2707	5.0001	3.5468	22.9709	1.03711	low
TCGA-29-1781	0.69863	0	40.6066	9.4945	0.3725	3.3921	7.2611	1.19052	high
TCGA-24-1435	3.6274	1	54.0286	27.753	3.7518	6.4858	16.4795	1.07643	high
TCGA-30-1718	4.32603	1	148.777	11.6647	2.3165	10.4198	13.0863	1.12349	high
TCGA-29-1784	0.446575	0	114.684	12.8209	3.6211	8.4569	34.9576	1.08064	high
TCGA-13-0800	0.676712	0	64.4418	4.6378	2.7308	9.2451	10.9266	1.1097	high
TCGA-24-2280	5.87123	0	186.916	3.828	12.9333	15.5997	21.0747	0.818688	low
TCGA-61-2016	0.0986301	1	212.27	11.9968	0.3451	10.6634	29.7962	1.1915	high
TCGA-13-0797	0.726027	0	124.487	7.1496	1.75	13.4973	50.1157	1.14262	high
TCGA-04-1648	2.3863	1	32.0352	15.5414	7.0763	8.2025	8.2581	0.97487	low
TCGA-25-2396	0.252055	1	175.338	18.6266	9.0064	11.4149	39.6847	0.920361	low
TCGA-30-1866	3.05205	1	113.179	4.9356	3.6494	7.7454	17.905	1.07972	high
TCGA-24-1845	0.317808	0	165.11	11.811	4.5772	5.7687	5.3713	1.05027	low
TCGA-09-1665	3.46849	1	201.131	9.0925	10.964	7.0094	21.706	0.868189	low
TCGA-13-1481	7.25479	1	118.085	2.9053	3.0122	5.3869	40.2524	1.10043	high
TCGA-25-2404	2.41918	1	73.8827	10.1417	4.416	8.5267	18.179	1.05533	low
TCGA-25-2392	0.0849315	1	54.668	5.1018	1.6731	7.888	13.2469	1.14525	high
TCGA-13-0906	3.74521	0	62.262	6.3795	11.9435	7.2264	52.1508	0.843205	low
TCGA-13-1505	0.350685	0	179.221	7.358	0.995	12.9921	17.6825	1.16863	high
TCGA-61-1907	2.60822	0	133.983	27.4185	0.6294	6.5287	8.8807	1.18144	high
TCGA-25-2400	3.50137	1	89.8847	7.994	0.9852	6.4661	23.2365	1.16897	high
TCGA-24-2020	12.6685	1	108.368	1.1719	0.9577	18.6099	40.7318	1.16993	high
TCGA-24-1474	1.85205	1	121.009	5.4979	2.1695	8.1051	30.4087	1.12842	high
TCGA-13-0891	5.75068	0	73.429	2.0891	0.011	5.8013	30.5026	1.20342	high
TCGA-13-0884	8.93151	1	155.435	5.0215	1.2831	5.3192	15.2472	1.15864	high
TCGA-29-2414	7.18082	1	185.258	3.7808	9.8735	13.8453	37.867	0.896876	low
TCGA-24-1105	3.95068	1	85.988	2.5009	7.4628	7.7524	5.3041	0.963702	low
TCGA-24-0975	1.81644	1	30.3678	2.9739	9.527	6.3713	21.3254	0.906188	low
TCGA-24-1422	0.0630137	1	149.277	11.3811	1.6985	8.2963	26.0205	1.14438	high
TCGA-23-2077	9.65753	0	200.598	17.5154	3.7144	10.775	23.0266	1.07763	high
TCGA-36-1571	1.90411	1	143.005	2.6811	4.2262	35.1639	14.0497	1.06132	low
TCGA-25-1329	1.25205	1	101.731	2.2795	0.8631	23.3123	12.872	1.17324	high
TCGA-13-0899	4.67945	0	152.699	1.8628	12.3825	12.3633	12.7072	0.832242	low
TCGA-25-1631	0.0246575	1	279.57	15.9708	3.7418	11.9013	94.6447	1.07675	high
TCGA-13-0801	0.690411	0	50.1795	11.2642	4.264	6.0719	21.8293	1.06012	low
TCGA-09-1674	0.712329	0	66.5971	5.554	4.697	11.9923	20.6701	1.04653	low
TCGA-24-1546	5.35616	1	111.536	3.28	1.8449	8.5294	7.9173	1.1394	high
TCGA-09-2044	0.509589	0	60.1351	5.3109	5.0055	5.7574	24.8913	1.03695	low
TCGA-29-1763	5.56712	0	149.762	14.6981	15.0002	13.0287	30.2245	0.769767	low
TCGA-25-1623	1.54795	1	93.5771	16.855	0.2124	6.8929	24.462	1.19622	high
TCGA-25-2398	3.75068	1	235.706	7.5047	4.2338	13.9944	13.8624	1.06108	low
TCGA-25-2401	0.246575	1	115.031	12.75	2.0044	10.9696	36.4917	1.13399	high
TCGA-29-1696	2.8274	1	277.611	5.4745	2.9903	6.8551	19.4956	1.10115	high
TCGA-10-0928	1.54247	1	247.519	3.9051	7.898	4.7565	15.9308	0.95128	low
TCGA-25-2397	1	1	142.145	8.8138	4.3442	7.5039	30.2129	1.05759	low
TCGA-59-2351	9.67671	0	91.8496	6.019	3.9832	4.6074	44.0389	1.06903	high
TCGA-10-0931	2.73973	1	200.189	5.358	2.4973	7.3373	50.4359	1.11745	high

## Sheet: 6 lncrna risk model
id	time	status	AC006001.2	LINC02585	AL136162.1	AC005041.3	AL023583.1	LINC02881	riskScore	Risk
TCGA-25-1633	5.18082	1	1.1734	0.962	2.0989	0.8716	1.3747	0	1.20853	high
TCGA-23-1122	3.25753	1	5.2929	8.128	3.6377	0.6294	1.501	0.0477	0.771671	low
TCGA-57-1586	1.86027	0	9.0349	2.705	5.0076	0.2228	8.3071	0	1.52476	high
TCGA-10-0933	1.22192	1	2.2088	3.2106	1.0897	2.0039	4.8081	0.0245	1.15619	high
TCGA-61-2003	0.334247	0	11.5705	4.806	3.0354	0.8403	3.9037	0.0289	1.53786	high
TCGA-29-1710	2.60548	1	2.8351	2.8847	2.5475	2.1157	0.5653	0	1.2483	high
TCGA-36-1577	2.14521	0	1.6139	5.8248	2.6098	0.8796	1.7836	0	0.790531	low
TCGA-04-1338	3.88493	0	1.9834	1.5056	0.8897	0.5684	1.1618	0	1.17098	high
TCGA-61-2092	4.30959	0	0.7116	7.3654	1.7141	2.2244	0.1516	0	0.73641	low
TCGA-25-1315	4.33699	1	4.0832	4.5855	3.0222	2.308	6.0284	0	1.16641	high
TCGA-13-0888	5.86575	0	3.5662	7.3089	4.4296	0.4415	4.0106	0.0557	0.74062	low
TCGA-24-2290	3.01918	1	4.7095	5.9581	1.2458	0.8097	0.3576	0.0341	0.927578	low
TCGA-59-2363	0.452055	0	4.3598	1.7871	3.141	0.8995	0.3575	0.0341	1.34908	high
TCGA-04-1514	4.71233	1	7.5491	5.6169	4.967	1.1566	2.4079	0.0584	1.1645	high
TCGA-04-1530	9.92329	1	3.9974	6.7774	3.4793	0.4816	4.9222	0.1824	0.800568	low
TCGA-04-1331	3.66027	1	6.9451	6.9668	0.8736	0.5079	8.445	0	0.934792	low
TCGA-25-1627	1.07945	1	2.9807	6.485	14.1962	0.9401	0.3114	0	0.809153	low
TCGA-09-1666	4.8	0	2.8587	5.8716	1.2996	0.5397	5.472	0	0.819662	low
TCGA-61-2098	5.46027	0	3.837	9.1806	10.4105	4.5966	0.7457	0.0276	0.92756	low
TCGA-24-1849	0.482192	0	2.0956	4.113	0.8916	2.4365	1.8446	0	1.09948	high
TCGA-24-0982	1.86027	1	5.4066	9.5114	4.0351	0.6702	3.6969	0.1088	0.685868	low
TCGA-13-0890	5.66575	0	1.2837	1.8792	1.566	0.2838	1.3427	0	1.05825	high
TCGA-24-1550	3.42192	1	1.8741	0.2016	2.7861	0.9134	1.7287	0.0922	1.35549	high
TCGA-61-1724	1.74521	1	4.721	1.5358	4.3747	0.3092	4.2576	0	1.33531	high
TCGA-61-2095	5.13699	1	6.5247	7.6522	1.7044	3.8709	0.9841	0	1.16729	high
TCGA-24-1563	3.97534	1	3.482	2.5374	1.0957	0.2874	2.4475	0	1.13069	high
TCGA-20-0991	2.18356	0	5.9924	3.0437	0.7748	1.0111	1.0961	0	1.33308	high
TCGA-24-1428	1.44932	0	8.1213	3.9772	4.7364	0.6606	2.8985	0	1.33851	high
TCGA-13-1507	0.39726	0	2.4125	5.6507	2.0976	0.2844	0.3634	0	0.796385	low
TCGA-29-1766	3.28493	1	0.8478	4.3938	0.7989	0.1206	1.2329	0	0.80525	low
TCGA-20-1683	2.11507	0	3.9762	8.2257	1.7391	4.6795	2.1978	0.1094	1.02939	low
TCGA-04-1542	7.01644	1	11.5734	6.2695	11.4624	0.1052	4.0614	0.0797	1.25509	high
TCGA-13-0799	0.649315	0	5.7495	26.1857	9.7397	0.4519	4.9778	0.0856	0.146236	low
TCGA-13-0766	1.78356	0	1.1	6.441	0.3904	0.8645	1.3499	0	0.723827	low
TCGA-24-2254	4.75616	1	8.5415	11.3645	1.1921	1.8481	5.6215	0	0.771581	low
TCGA-24-1850	0.460274	0	2.6426	1.4443	1.9257	1.1631	0.9081	0.1652	1.29223	high
TCGA-25-1321	2.83014	1	5.3128	2.528	2.1669	0.2181	2.3223	0.0413	1.2498	high
TCGA-24-1551	4.32603	1	2.7524	2.7857	3.1908	0.4206	16.9576	0.1274	1.07249	high
TCGA-61-2009	3.32055	0	1.5208	5.9369	1.1285	2.1189	0.6478	0	0.872307	low
TCGA-61-2000	1.20822	0	4.3348	3.6209	2.8685	0.2343	7.0074	0	1.06903	high
TCGA-20-1686	0.243836	0	1.6551	0.7067	1.7988	4.4106	0.3231	0	1.76292	high
TCGA-04-1536	2.42466	1	6.2039	1.8485	1.7764	0.0797	4.1206	0	1.38351	high
TCGA-10-0927	6.82192	1	6.506	7.9458	2.5282	0.7499	2.0438	0	0.851126	low
TCGA-09-2048	0.378082	1	1.0873	13.3491	5.9503	0.2601	1.4768	0	0.360676	low
TCGA-24-1847	0.939726	0	4.7855	7.1285	2.4134	1.6332	2.0233	0.0562	0.901798	low
TCGA-57-1582	2.00274	1	4.3537	1.3278	4.2972	0.0802	1.4117	0	1.30491	high
TCGA-25-1313	2.24658	1	9.8537	3.5743	2.8161	0.072	3.9227	0.0272	1.45447	high
TCGA-13-1485	1.72329	1	4.0415	7.0559	0.4462	2.5015	1.5256	0	0.942173	low
TCGA-13-1495	4.10411	0	3.1666	4.6121	1.5973	0.4643	8.097	0.0251	0.931156	low
TCGA-24-1417	0.652055	0	2.2429	2.2287	2.482	0.3365	1.8153	0	1.08811	high
TCGA-61-1728	2.32329	0	2.5347	3.9433	3.3354	0.3107	2.7047	0	0.941785	low
TCGA-13-0920	1.15068	0	6.0441	6.4141	9.4025	0.2421	1.7873	0.0458	0.911458	low
TCGA-13-0804	2.93973	1	4.5076	6.3842	1.707	0.4537	4.3146	0	0.852893	low
TCGA-24-1558	1.6274	1	11.9596	6.4038	4.6573	0.6669	5.5284	0	1.33483	high
TCGA-61-2101	4.62466	1	6.8766	4.3741	2.8949	0.6869	3.5703	0.02	1.20366	high
TCGA-25-2393	3.16986	1	1.0592	2.6532	1.0964	1.2384	0.7859	0	1.06173	high
TCGA-23-1023	3.37808	0	4.6487	3.4567	2.1604	0.6525	1.0373	0	1.14869	high
TCGA-24-2024	4.84658	1	7.7675	7.9739	6.8003	0.4014	5.7624	0	0.884172	low
TCGA-61-1900	0.482192	0	4.5728	9.8211	4.1412	0.4417	0.3942	0.0239	0.621918	low
TCGA-13-0919	1.2411	0	1.5061	8.1553	3.8104	0.9164	2.6506	0.0217	0.635185	low
TCGA-24-2281	3.71781	0	3.3603	3.7633	5.1546	0.3788	0.7314	0	1.01068	low
TCGA-13-1488	5.90137	1	4.0141	7.6933	3.0683	0	2.9789	0	0.704181	low
TCGA-23-1109	4.27945	1	1.8668	12.4757	1.9659	8.4564	1.3311	0	0.870592	low
TCGA-61-2002	1.49863	0	4.5521	3.3823	2.289	0.908	2.2233	0.1289	1.17761	high
TCGA-24-1469	0.758904	0	4.105	7.2842	2.7812	1.4666	1.2491	0.0555	0.841625	low
TCGA-24-1419	0.654795	0	3.862	4.4822	1.8892	1.046	8.5245	0	1.03505	high
TCGA-24-1413	0.526027	0	6.9689	4.9939	2.1186	0.4022	5.0239	0.0381	1.11296	high
TCGA-25-1634	2.98904	1	2.3822	13.3729	7.4778	0.4572	1.7307	0	0.394916	low
TCGA-25-1323	1.08219	1	6.1154	3.002	2.0923	2.4176	0.8151	0.0572	1.53427	high
TCGA-24-1436	0.712329	1	5.1937	5.8477	1.0345	0.3341	1.1925	0	0.922352	low
TCGA-13-0897	4.78904	0	3.0306	5.9525	0.1882	1.5632	0.7544	0	0.902916	low
TCGA-13-0768	0.70411	0	6.0254	1.0132	0.829	2.142	0.7384	0.0579	1.78919	high
TCGA-10-0926	2.1589	1	0.9732	2.8964	2.3697	0.1988	1.2417	0	0.938567	low
TCGA-24-1553	4.8411	1	2.9513	2.5083	3.6484	0.2913	2.9777	0	1.09994	high
TCGA-13-0725	1.03288	1	2.8227	5.0825	1.1415	0.8126	5.947	0	0.902423	low
TCGA-23-2078	7.29041	0	3.8427	12.2709	2.5237	1.5795	0.6209	0.069	0.527686	low
TCGA-59-2350	1.86027	1	2.3887	2.1941	0.2992	1.9878	2.6337	0.0314	1.28175	high
TCGA-13-0893	3.6137	1	2.0216	1.4538	1.2335	0.2927	5.4428	0.0277	1.14963	high
TCGA-23-1032	0.230137	1	3.03	2.768	2.4945	0.0363	1.7335	0	1.05362	high
TCGA-24-1842	0.693151	0	16.6423	3.5669	3.9722	1.4138	5.3136	0.0255	2.43704	high
TCGA-25-1316	3.50411	1	2.0705	0.6956	1.0962	1.1905	2.5051	0	1.34347	high
TCGA-57-1583	0.947945	1	3.9383	3.9713	1.2997	0.8395	6.231	0.3179	1.06947	high
TCGA-13-2060	0.717808	0	3.1028	5.9393	6.7399	0.1237	0.9131	0	0.795025	low
TCGA-31-1950	1.56438	0	3.2421	4.0271	8.5166	0.9602	5.4518	0.1939	1.03348	low
TCGA-04-1361	2.70959	0	2.0013	7.3407	2.5692	0.4434	2.2973	0	0.674787	low
TCGA-13-0924	0.506849	0	2.1925	2.09	1.6467	0.526	3.6437	0	1.11834	high
TCGA-24-1923	1.89041	1	4.1958	4.629	0.7769	1.6131	7.4493	0.0814	1.09677	high
TCGA-61-1910	3.08767	0	9.6594	4.8656	3.5386	0.9184	5.006	0	1.37956	high
TCGA-24-1103	4.50959	1	7.8886	3.9147	0.9965	0.2364	0.5818	0	1.27741	high
TCGA-25-1628	1.71781	1	5.9331	6.1629	0.9912	1.5749	2.3575	0.1897	1.0481	high
TCGA-25-1326	3.42192	1	4.6308	1.3237	2.6955	1.2792	1.6797	0.0303	1.48141	high
TCGA-57-1584	1.76164	0	5.7962	6.8745	2.1499	2.7405	1.9804	0	1.08387	high
TCGA-30-1853	3.02192	1	14.3935	6.166	2.0652	0.49	2.8381	0	1.54499	high
TCGA-24-1556	5.88493	1	6.8668	5.2553	6.2389	7.7956	7.3419	0.0177	2.13441	high
TCGA-20-1685	1.39178	0	2.6433	4.0316	2.6572	0.2029	1.1234	0.1537	0.930693	low
TCGA-24-1470	0.287671	0	6.1748	7.4121	1.308	4.0161	15.813	0	1.18545	high
TCGA-23-1123	2.78904	1	2.945	4.5518	2.6483	0.8798	5.3076	0	0.960556	low
TCGA-29-1711	2.88493	0	4.0279	1.8977	1.3802	0.6877	0.3254	0	1.28467	high
TCGA-13-1510	0.213699	0	2.5317	4.6799	2.8856	0.8603	13.9567	0	0.925182	low
TCGA-09-2056	1.03836	0	1.3588	3.2763	1.1583	0.2199	1.0924	0	0.928296	low
TCGA-23-1026	2.23562	0	1.0695	3.5788	1.3556	0.9007	1.1762	0.0341	0.945161	low
TCGA-13-0886	6.18904	0	1.4542	2.3654	1.0322	0.2143	4.1374	0.1082	1.01511	low
TCGA-10-0934	0.558904	1	1.1006	3.5851	1.7382	2.0451	0.1537	0	1.05155	high
TCGA-24-1423	0.520548	0	3.3821	2.2541	1.5711	0.5673	0.9986	0.0215	1.18425	high
TCGA-24-1424	0.50137	0	4.5	10.3949	6.8361	1.4027	3.565	0	0.641615	low
TCGA-24-2019	0.405479	0	6.976	6.7558	5.0468	5.9434	2.9717	0	1.57582	high
TCGA-23-1113	2.6	1	2.8805	4.7228	0.7156	0.3566	2.8345	0	0.897607	low
TCGA-57-1585	0.145205	1	5.2268	4.3723	7.6847	0.8803	1.1871	0.0417	1.1142	high
TCGA-04-1655	3.78082	1	4.666	9.418	1.3611	1.1669	0.2485	0	0.693927	low
TCGA-29-1690	3.96712	1	1.318	1.9766	0.5191	2.9183	4.1803	0	1.33954	high
TCGA-13-0916	1.76438	0	4.1476	9.506	2.8584	0.5153	3.908	0	0.629074	low
TCGA-04-1347	5.25753	0	1.8999	4.493	3.3584	0.2261	0.428	0	0.856115	low
TCGA-24-1928	0.920548	1	4.0328	0.6482	0.825	1.5662	1.4821	0	1.56443	high
TCGA-04-1337	0.167123	1	1.8382	6.578	1.7125	2.4832	1.2818	0.0171	0.865772	low
TCGA-24-1924	2.51781	1	5.1025	1.9862	0.5778	0.18	0.7493	0.0454	1.29374	high
TCGA-57-1993	2.09041	0	5.2753	5.4604	2.5151	2.6385	0.6242	0	1.18782	high
TCGA-25-1312	0.0849315	1	3.9968	3.1124	1.3376	1.4527	2.6201	0.0647	1.22954	high
TCGA-29-1702	1.99452	1	1.0894	5.5612	5.8884	2.3217	1.0658	0	0.897619	low
TCGA-24-2036	5.33425	1	9.6643	5.3996	1.6957	0.2965	3.7037	0	1.24018	high
TCGA-23-1029	0.734247	0	4.1885	5.8446	8.944	0.6619	4.677	0.0278	0.897313	low
TCGA-61-2088	0.39726	0	26.5961	9.0552	3.5791	11.6522	5.9411	0	6.68684	high
TCGA-61-2104	6.40548	0	7.1386	5.4318	6.8703	0.214	2.8348	0	1.06067	high
TCGA-13-0885	7.61644	0	1.1159	2.9897	2.283	0.0903	5.383	0.0684	0.92885	low
TCGA-61-1918	1.31233	1	3.1961	5.0003	6.0609	0.302	10.0034	0.1906	0.886429	low
TCGA-61-1743	3.6411	1	4.1102	3.0573	2.4868	0.1944	2.4006	0	1.10776	high
TCGA-24-1425	0.49589	0	6.9873	8.5816	2.7305	0.8099	1.1037	0.0307	0.829606	low
TCGA-04-1364	2.80548	1	2.6753	8.1798	4.9265	0.3088	0.5698	0	0.64107	low
TCGA-31-1951	1.87397	0	2.0711	7.4181	0.2498	1.4935	1.5076	0	0.741012	low
TCGA-13-0714	0.517808	1	1.6806	1.2412	0.7899	0	0.1064	0	1.11906	high
TCGA-61-1998	0.460274	0	2.3447	1.6018	2.5241	0.1613	2.7468	0	1.14141	high
TCGA-13-0765	2.38082	0	1.4477	7.2805	2.1729	1.8254	2.0964	0	0.746482	low
TCGA-30-1891	2.50411	1	1.1718	2.4844	1.9072	0.5836	0.852	0	1.02194	low
TCGA-24-1565	0.854795	1	2.4021	2.0397	1.5509	0.392	10.0797	0	1.12329	high
TCGA-09-1662	7.44384	1	7.6269	7.7878	2.2925	0.392	0.6041	0	0.891509	low
TCGA-24-1416	0.531507	0	3.2259	4.4077	0.4579	0.3803	1.4037	0.036	0.944873	low
TCGA-30-1892	4.06575	1	1.8919	1.5206	0.5529	0.1148	1.3037	0.0869	1.11558	high
TCGA-13-0913	2.49863	0	2.188	8.228	7.3803	1.8222	0.4468	0.0157	0.713372	low
TCGA-31-1944	3.79726	0	7.7475	6.7568	1.521	0.4859	1.3242	0	0.996319	low
TCGA-09-0369	2.96438	1	3.5679	2.5762	4.8281	0.2992	1.5632	0.1586	1.13346	high
TCGA-04-1651	3.01918	1	3.6756	4.7688	2.8179	1.6652	6.7719	0	1.05568	high
TCGA-24-2261	0.0657534	1	14.4825	4.13	1.8283	1.4642	2.5249	0.0616	2.05154	high
TCGA-10-0937	1.66575	1	6.1481	0.8889	2.0203	0	8.9934	0	1.49628	high
TCGA-29-1770	2.03014	0	4.9568	12.6859	1.7857	0.309	2.4911	0	0.481677	low
TCGA-20-1684	1.59178	0	5.9985	9.979	10.7077	1.2351	13.8017	0.0187	0.715922	low
TCGA-61-1733	2.64932	0	1.5178	2.2682	4.3596	0.7828	4.0005	0.2223	1.08335	high
TCGA-09-1669	2.54247	0	4.2646	2.8309	3.6458	0.285	4.8948	0.027	1.15094	high
TCGA-04-1348	4.06301	1	7.4021	11.4522	3.7588	0.6288	4.4377	0	0.640467	low
TCGA-23-1024	1.28219	0	2.534	4.9953	6.389	0.9364	11.2833	0	0.904977	low
TCGA-25-1625	2.30137	1	5.5799	2.7598	1.8503	0.4167	0.3549	0.0197	1.26518	high
TCGA-13-0760	0.961644	1	2.5588	2.9733	8.9105	0.5573	1.7757	0	1.05551	high
TCGA-23-2081	6.41644	1	4.6145	2.9147	5.2994	0.6949	7.2603	0	1.21019	high
TCGA-09-2045	2.92877	1	4.5144	4.441	3.499	1.9373	2.2	0	1.17122	high
TCGA-13-1477	4.55342	1	2.0649	2.8432	1.7099	0.1982	2.4753	0	1.00449	low
TCGA-29-1769	1.91507	0	2.8061	2.0662	3.2977	0.624	6.9289	0	1.17175	high
TCGA-25-1328	5.50411	1	5.1266	5.2942	1.2588	1.8449	2.095	0.0931	1.11161	high
TCGA-24-1930	6.7589	1	4.5132	1.3201	1.1315	0.6834	1.8756	0	1.39325	high
TCGA-13-0908	3.73699	0	3.0917	3.5866	0.8695	0.5416	0.82	0.0228	1.02685	low
TCGA-29-1698	5.69315	0	2.6423	1.3301	3.3856	1.3198	2.7695	0	1.32495	high
TCGA-36-1575	0.712329	0	7.6401	14.3247	2.5446	4.7736	1.1294	0.2071	0.729008	low
TCGA-25-1877	2	1	1.7552	5.29	2.116	1.2781	0.0605	0	0.868822	low
TCGA-23-1027	2.67397	1	3.0563	6.9975	1.3544	0.5794	2.4773	0	0.749662	low
TCGA-30-1714	3.1726	1	1.685	1.9847	4.1137	0.1199	1.1571	0	1.05643	high
TCGA-25-1320	3.16438	1	5.0433	3.1104	3.0452	0.7226	1.6001	0.0274	1.22134	high
TCGA-23-1119	10.8301	0	1.902	7.7262	3.8312	0.5303	1.8067	0.0402	0.652591	low
TCGA-24-1846	0.364384	0	1.9048	5.4133	1.8171	0.2515	3.1418	0	0.788197	low
TCGA-25-1870	1.24658	1	6.0711	4.6387	4.1674	1.1537	1.7313	0.0312	1.17043	high
TCGA-24-1562	3.79178	1	2.9082	4.9929	0.7943	0.6283	1.3556	0	0.89905	low
TCGA-13-1404	0.550685	0	3.297	6.5995	6.4169	0.26	13.8752	0.0328	0.765832	low
TCGA-23-2084	4.15342	1	2.2408	2.2133	1.6767	0.557	1.7711	0.0211	1.1119	high
TCGA-23-1022	4.13973	1	4.5508	2.4674	5.6078	0.0745	1.3116	0.0564	1.18695	high
TCGA-09-1667	5.15616	0	5.4897	5.5024	1.9482	0.8746	6.2572	0	1.01822	low
TCGA-24-2023	3.73699	1	4.011	2.6193	1.5752	1.8255	3.0404	0	1.33309	high
TCGA-59-2354	2.86575	1	1.9302	4.9988	1.3163	0.885	1.2119	0.0197	0.869571	low
TCGA-13-A5FT	4.56438	0	3.922	6.1049	1.9733	1.2974	2.3264	0	0.914577	low
TCGA-24-1544	2.24658	1	1.1221	4.9456	3.9565	3.8833	0.2544	0	1.09946	high
TCGA-25-1632	4.92877	1	1.0825	3.0697	5.6321	0	2.4884	0	0.912588	low
TCGA-25-1635	4.33699	1	1.6739	6.3531	3.1419	0.7675	2.0917	0.0291	0.747611	low
TCGA-29-1703	4.9726	1	2.8044	7.116	3.5829	0.6612	0.7509	0	0.736302	low
TCGA-61-2008	2.55342	0	2.3788	9.4087	2.3327	0.7749	1.8578	0	0.587043	low
TCGA-24-1567	1.43562	1	1.606	1.7554	6.3301	6.3617	0.602	0.0669	1.90933	high
TCGA-09-1661	3.20274	1	5.4752	3.6978	1.2929	0.6013	0.3414	0	1.17265	high
TCGA-23-1809	0.0438356	0	4.8876	9.1706	1.5391	1.9884	0.7661	0.0269	0.775712	low
TCGA-09-0366	4.8137	1	3.2372	1.0723	2.5345	0.8096	1.379	0	1.33988	high
TCGA-29-1699	3.03014	1	2.8449	2.6387	4.6869	0.3678	3.324	0.0348	1.08771	high
TCGA-23-1114	5.72329	1	2.0822	3.4225	6.4172	0.646	4.365	0.1712	0.993087	low
TCGA-24-1431	1.59726	1	9.072	5.1433	0.2338	0.932	0.6615	0.0294	1.30132	high
TCGA-24-2262	0.030137	1	8.706	2.6048	0.7104	0.6555	1.9356	0.0993	1.57147	high
TCGA-25-2409	2.24932	1	5.5024	1.7433	1.1094	1.1188	2.6905	0.0498	1.47644	high
TCGA-OY-A56P	3.30685	0	12.021	10.7703	0.9346	0.8132	0.7555	0	0.90593	low
TCGA-13-0887	5.55616	1	1.6523	3.5745	1.5392	0.1136	1.5162	0	0.90947	low
TCGA-13-1409	0.569863	0	5.0185	2.3892	2.6064	0.3608	4.3427	0.1093	1.26113	high
TCGA-13-0883	5.74521	1	4.8304	3.2817	1.2596	1.3214	2.8762	0.0417	1.25478	high
TCGA-13-1509	0.347945	0	3.2779	3.9564	0.6043	0.239	1.5197	0	0.975403	low
TCGA-13-0724	0.227397	1	6.7611	14.9334	2.21	1.6781	1.3102	0	0.492406	low
TCGA-61-1725	2.61918	0	2.1846	3.8933	2.1826	0	6.3423	0	0.901062	low
TCGA-24-1616	3.1863	1	5.9889	2.4739	1.1072	0	2.3495	0	1.28007	high
TCGA-36-1581	2.05753	0	3.9411	5.7925	4.0177	1.7493	1.0669	0	0.982554	low
TCGA-13-1405	0.613699	0	1.8869	5.3626	0.9	1.2458	0.5305	0	0.866997	low
TCGA-25-1319	5.41644	1	2.0715	0.779	1.1803	0.7842	2.0037	0	1.28421	high
TCGA-30-1855	0.205479	1	4.0825	4.3553	3.9593	0.6071	4.9693	0.0192	1.01866	low
TCGA-13-0923	0.534247	0	3.237	9.3271	3.2276	0.9995	2.786	0.2064	0.634532	low
TCGA-29-1778	1.24384	0	5.2026	9.3848	2.3235	0.8442	4.9648	0	0.696924	low
TCGA-24-1548	1.35068	1	10.2554	4.0714	2.2824	0.0512	3.6071	0	1.41885	high
TCGA-13-1512	0.257534	0	2.6531	2.1481	6.2979	0.2433	1.4734	0	1.11293	high
TCGA-09-0364	2.43014	1	3.67	7.2103	19.0685	2.9694	1.1802	0.0375	0.949139	low
TCGA-13-0911	2.30959	0	1.9729	10.2551	2.5038	0.177	0.8541	0	0.501771	low
TCGA-29-1691	4.0274	1	2.4062	2.7589	4.3055	2.4301	3.1933	0.1052	1.26827	high
TCGA-09-2053	3.31233	0	3.7658	3.0394	1.8158	0.459	1.4519	0.1986	1.11461	high
TCGA-13-0727	1.26575	1	4.9204	3.6015	1.6371	0.997	2.3674	0	1.18843	high
TCGA-20-1687	0.221918	0	2.3088	3.7747	1.5687	0.1629	2.1268	0	0.931451	low
TCGA-23-1110	4.54247	0	8.8779	9.4632	4.5361	2.0785	6.1959	0	0.958408	low
TCGA-23-1030	2.4274	0	6.5458	8.6642	2.6933	0	3.1152	0	0.744852	low
TCGA-31-1946	2.51507	0	3.9986	5.7208	2.3923	0.3455	5.7388	0	0.871975	low
TCGA-36-1569	2.42466	0	2.946	5.8658	2.8318	0.4276	1.0752	0	0.815774	low
TCGA-09-2054	1.74521	1	3.4249	2.9247	9.2528	4.593	6.4196	0	1.61671	high
TCGA-24-1564	2.15616	1	3.3872	2.9291	9.7993	2.3884	7.9863	0.1005	1.31609	high
TCGA-30-1861	2.89863	1	2.5779	18.8215	7.1864	0.6496	2.9508	0	0.245378	low
TCGA-24-1426	0.446575	0	3.7135	3.4042	1.8273	0.8322	0.9729	0.0371	1.1119	high
TCGA-24-2035	2.34795	1	3.0998	1.8824	2.5098	0.1895	5.7026	0.1076	1.16468	high
TCGA-04-1362	3.69315	1	2.2364	4.1469	2.3413	0.2637	2.2082	0.025	0.904482	low
TCGA-24-1552	3.44932	1	2.4195	4.5322	1.3088	0.7246	1.8286	0	0.920298	low
TCGA-09-0367	1.49863	1	1.3759	1.4056	2.907	0.5837	2.4102	0	1.14277	high
TCGA-61-1995	0.167123	0	7.3337	8.5699	0.3596	0.7964	2.4116	0.1759	0.846224	low
TCGA-24-2267	3.96164	1	6.267	3.0473	2.327	0.3681	2.2992	0	1.27603	high
TCGA-23-1028	4.11781	0	3.2913	5.6566	1.2342	0.3417	21.9703	0	0.841796	low
TCGA-09-1670	1.49863	0	4.5046	3.8595	0.8125	0.3067	2.6821	0	1.06302	high
TCGA-13-0762	2.68767	0	9.8397	10.0152	6.4505	0.769	1.5427	0	0.853176	low
TCGA-29-1783	0.60274	0	4.2638	4.2809	1.7259	1.068	2.1703	0	1.08147	high
TCGA-OY-A56Q	1.57808	0	8.3583	9.1833	14.0425	3.9112	5.451	0	1.13014	high
TCGA-04-1332	3.41644	1	3.483	5.1555	1.37	0.4791	3.1282	0	0.902977	low
TCGA-24-1843	0.290411	0	3.2092	2.2759	2.9517	0.3207	3.2522	0.0174	1.14383	high
TCGA-23-1120	0.356164	0	9.4018	11.3924	7.8211	0.178	2.4588	0	0.693404	low
TCGA-25-1318	2.91507	1	7.6149	5.0392	1.6168	0.179	1.3724	0	1.12698	high
TCGA-24-1434	1.55616	1	3.1127	3.0968	1.1636	0.6235	1.5223	0.0236	1.08399	high
TCGA-61-2097	5.05205	0	2.0424	4.2121	0.6701	0.795	4.6046	0	0.933632	low
TCGA-25-1324	2.83562	1	4.0877	13.1227	6.2268	2.2715	6.5038	0	0.527145	low
TCGA-25-1871	2.08219	1	7.6619	11.6723	11.6723	1.6524	2.627	0	0.700027	low
TCGA-24-1467	8.83288	1	7.5829	9.2506	2.8256	0.2235	1.967	0	0.764558	low
TCGA-24-1844	0.309589	0	3.6035	3.9113	3.8903	0.139	2.6828	0	0.988914	low
TCGA-25-1314	2.75068	1	7.3912	2.9178	1.9157	0.3427	0.5559	0	1.37478	high
TCGA-13-0720	3.71233	1	3.5336	5.5086	0.8837	4.3058	4.2229	0	1.24703	high
TCGA-09-2051	5.25753	0	3.2377	3.8929	5.1476	1.9238	3.095	0.0202	1.14329	high
TCGA-20-0987	1.92055	1	2.1124	1.3744	0.4998	0.1384	1.7283	0	1.14777	high
TCGA-25-1630	3.18356	1	2.9124	6.5286	0.6783	0.3756	2.7188	0	0.762032	low
TCGA-61-1738	2.98356	1	3.3923	3.1279	1.4993	0.7729	0.4388	0.065	1.11368	high
TCGA-61-1737	3.73699	0	2.3912	3.2672	2.4504	0.8634	2.8012	0	1.04636	high
TCGA-29-1781	0.69863	0	0.9845	3.5011	0.9046	0.3895	4.2341	0.0421	0.903742	low
TCGA-24-1435	3.6274	1	1.7527	2.3684	4.8803	0.2384	5.0992	0	1.03476	high
TCGA-30-1718	4.32603	1	2.9082	5.3696	2.3822	0.7784	0.2946	0	0.8803	low
TCGA-29-1784	0.446575	0	3.2297	5.4034	4.3227	0.7071	1.4825	0	0.888128	low
TCGA-13-0800	0.676712	0	2.2378	3.2339	4.0625	0.4439	5.3943	0.0336	1.0009	low
TCGA-24-2280	5.87123	0	2.6802	12.9756	2.5689	0.8708	2.5712	0.0989	0.433027	low
TCGA-61-2016	0.0986301	1	4.385	1.959	2.9088	0.986	2.9954	0.0187	1.34033	high
TCGA-13-0797	0.726027	0	4.5169	7.2196	1.482	0.3517	4.0335	0	0.782394	low
TCGA-04-1648	2.3863	1	4.9486	6.2561	1.9687	0.872	1.8568	0	0.920119	low
TCGA-25-2396	0.252055	1	4.5114	1.9965	2.178	0.4522	7.061	0	1.28088	high
TCGA-30-1866	3.05205	1	7.3171	2.3484	1.159	0.304	2.3587	0	1.43795	high
TCGA-24-1845	0.317808	0	5.3013	2.922	2.6004	0.0929	1.6614	0.0352	1.19038	high
TCGA-09-1665	3.46849	1	6.922	13.845	5.1326	6.5705	1.4491	0.0411	0.862876	low
TCGA-13-1481	7.25479	1	2.6898	3.0871	3.5014	0.7103	3.2519	0.0168	1.0673	high
TCGA-25-2404	2.41918	1	1.0218	2.7923	1.9884	0.0703	8.4989	0.0266	0.93914	low
TCGA-25-2392	0.0849315	1	1.4318	9.1575	8.4764	0.5028	1.4276	0	0.554821	low
TCGA-13-0906	3.74521	0	0.9607	0.6908	2.1981	0.8345	5.7454	0	1.21999	high
TCGA-13-1505	0.350685	0	6.1028	5.0991	1.527	4.0763	9.2067	0	1.47086	high
TCGA-61-1907	2.60822	0	6.4369	6.3647	1.1046	1.2232	5.4074	0	1.02526	low
TCGA-25-2400	3.50137	1	4.0629	4.3145	2.5102	0.3475	3.206	0.0329	0.997221	low
TCGA-24-2020	12.6685	1	3.4923	4.2459	2.5365	0.977	0.5201	0.0231	1.02906	low
TCGA-24-1474	1.85205	1	2.8013	5.5817	2.4647	6.7428	3.0993	0.0304	1.4863	high
TCGA-13-0891	5.75068	0	3.9733	4.2859	2.5975	0.1079	8.1455	0	0.972989	low
TCGA-13-0884	8.93151	1	1.5216	6.653	0.3024	0.0837	3.2799	0.0634	0.676743	low
TCGA-29-2414	7.18082	1	1.8191	4.4045	3.3749	1.0451	1.6724	0	0.926498	low
TCGA-24-1105	3.95068	1	6.7191	10.9174	2.4662	0.4996	1.5317	0	0.639336	low
TCGA-24-0975	1.81644	1	1.4094	3.2778	0.745	0.2475	0.9836	0.0234	0.933252	low
TCGA-24-1422	0.0630137	1	5.9875	3.3572	1.4457	3.095	2.2724	0.0202	1.5686	high
TCGA-23-2077	9.65753	0	4.543	12.0367	10.4275	3.5639	5.0589	0.054	0.674169	low
TCGA-36-1571	1.90411	1	4.6613	10.5431	0.4303	2.9241	0.7379	0	0.734918	low
TCGA-25-1329	1.25205	1	2.3939	5.947	1.0475	2.3573	0.8923	0	0.93689	low
TCGA-13-0899	4.67945	0	1.8749	1.9163	2.1639	0.0914	1.3144	0	1.07204	high
TCGA-25-1631	0.0246575	1	4.1874	4.7089	1.6267	0.2844	0.2019	0	0.962752	low
TCGA-13-0801	0.690411	0	2.9002	4.6956	2.7695	1.2106	1.6889	0	0.974655	low
TCGA-09-1674	0.712329	0	2.3643	5.3206	11.6432	3.3285	2.5742	0.0435	1.08398	high
TCGA-24-1546	5.35616	1	5.9211	2.3725	0.5608	0.2866	1.2205	0.0271	1.32156	high
TCGA-09-2044	0.509589	0	1.9237	5.8199	3.2086	0.1701	1.2555	0.0215	0.754202	low
TCGA-29-1763	5.56712	0	3.9365	4.9733	2.6122	0.5006	2.0846	0	0.944576	low
TCGA-25-1623	1.54795	1	5.8077	3.6558	1.0948	0.7793	0.3688	0	1.21987	high
TCGA-25-2398	3.75068	1	8.9618	8.114	2.6823	1.5594	0.8222	0.0422	1.04034	high
TCGA-25-2401	0.246575	1	4.1976	2.764	0.8166	0.9391	5.1544	0.0395	1.2253	high
TCGA-29-1696	2.8274	1	1.525	1.5321	1.8663	0.5552	4.0458	0	1.13623	high
TCGA-10-0928	1.54247	1	7.6047	3.4751	0.7582	0.2099	1.1918	0.0397	1.3057	high
TCGA-25-2397	1	1	6.3734	6.7696	3.7485	2.602	4.2212	0	1.11719	high
TCGA-59-2351	9.67671	0	4.6332	3.7653	1.412	0.0711	2.3002	0.0538	1.05713	high
TCGA-10-0931	2.73973	1	2.8254	9.3183	3.0053	0.134	1.1604	0	0.572604	low

## Sheet: 8 mrna risk model
id	time	status	JAK2	IL2RG	EEF1E1	UBB	EPS8	FOXO1	STAT5A	PAPPA	riskScore	Risk
TCGA-25-1633	5.18082	1	5.6905	13.4807	14.8996	331.935	16.3968	28.3281	20.4782	1.7957	1.1112	high
TCGA-23-1122	3.25753	1	3.7553	5.2244	14.9073	195.848	9.0163	29.9454	10.7682	0.3491	1.30867	high
TCGA-57-1586	1.86027	0	3.0535	3.8943	10.8723	207.987	2.6469	16.2063	8.8786	0.1082	1.08683	high
TCGA-10-0933	1.22192	1	3.0026	1.9456	48.9638	44.2542	8.2037	7.6833	3.2801	0.1448	1.04382	low
TCGA-61-2003	0.334247	0	5.1659	9.5203	11.8008	259.214	15.6976	27.1232	26.5383	0.4365	1.05858	high
TCGA-29-1710	2.60548	1	5.4899	26.1626	8.0848	155.897	13.1087	31.3347	38.143	0.2266	0.539803	low
TCGA-36-1577	2.14521	0	4.5063	0.9012	3.2611	256.585	15.0729	10.1096	5.5572	0.0634	1.11838	high
TCGA-04-1338	3.88493	0	1.8471	15.9574	17.4892	207.1	2.7557	15.505	3.3329	0.2802	0.660904	low
TCGA-61-2092	4.30959	0	1.6137	1.1925	14.2149	390.908	38.7577	9.7323	5.8148	0.0548	1.097	high
TCGA-25-1315	4.33699	1	4.6029	0.3392	14.6707	549.556	12.4578	10.0142	9.4959	0.0162	1.13588	high
TCGA-13-0888	5.86575	0	1.0024	0.4498	23.1895	188.384	3.176	8.0641	11.1424	0.1896	1.12597	high
TCGA-24-2290	3.01918	1	5.0652	5.839	6.7394	207.922	6.2971	47.1959	25.2956	0.0706	1.58758	high
TCGA-59-2363	0.452055	0	2.2737	2.2209	45.0699	44.6313	12.6669	32.8691	10.7628	0.4334	1.57278	high
TCGA-04-1514	4.71233	1	10.4727	0.6708	16.0572	454.936	15.7448	20.7069	5.2066	0.7041	1.45482	high
TCGA-04-1530	9.92329	1	3.9524	15.3449	37.6104	34.208	3.4404	14.3241	9.5208	0.4317	0.681248	low
TCGA-04-1331	3.66027	1	3.9476	3.0367	6.675	16.3463	8.342	12.5915	8.1294	0.5365	1.13624	high
TCGA-25-1627	1.07945	1	1.5044	2.6526	27.783	28.2925	19.0985	19.1437	21.6624	0.0658	1.1901	high
TCGA-09-1666	4.8	0	9.4909	8.43	19.3865	153.844	8.9936	8.5003	12.9542	0.1641	0.804781	low
TCGA-61-2098	5.46027	0	2.3832	0.9436	15.7388	61.1321	8.5112	23.0284	11.2223	0.1962	1.38284	high
TCGA-24-1849	0.482192	0	4.6932	16.4128	6.1328	142.187	14.7949	17.8737	14.6539	3.6238	1.09457	high
TCGA-24-0982	1.86027	1	3.4261	3.9176	29.5528	41.5597	4.1185	15.4075	6.2482	0.1609	1.08105	high
TCGA-13-0890	5.66575	0	1.8126	9.4638	30.7815	60.0939	6.7712	12.5927	20.7766	0.2967	0.835241	low
TCGA-24-1550	3.42192	1	3.9729	4.8969	14.5735	292.671	16.9644	12.6975	13.7059	0.7607	1.08665	high
TCGA-61-1724	1.74521	1	6.617	4.2535	5.4302	287.987	12.2134	9.6094	21.2461	0.1083	0.969118	low
TCGA-61-2095	5.13699	1	6.6523	10.3929	12.1933	64.6306	9.9272	27.9031	21.7594	1.327	1.17546	high
TCGA-24-1563	3.97534	1	4.7245	6.8922	15.452	110.247	22.0927	14.0047	13.3806	0.499	0.980115	low
TCGA-20-0991	2.18356	0	4.2774	46.1042	10.9713	242.814	0.6986	9.5539	16.8607	0.0618	0.162816	low
TCGA-24-1428	1.44932	0	4.9361	12.8509	14.1214	192.879	4.2125	11.9539	20.5049	0.0387	0.689992	low
TCGA-13-1507	0.39726	0	4.6159	11.8045	13.3271	544.496	4.5932	12.7745	9.8627	0.1195	0.738965	low
TCGA-29-1766	3.28493	1	1.6929	7.9425	21.7848	129.851	4.7304	27.7439	12.5522	0.2636	1.11405	high
TCGA-20-1683	2.11507	0	4.8029	2.8936	1.8675	20.5057	10.1375	35.1527	6.2908	0.1003	1.50693	high
TCGA-04-1542	7.01644	1	0.8374	0.5194	27.2352	270.588	0.7274	5.3519	8.318	0.2062	1.08031	high
TCGA-13-0799	0.649315	0	15.0126	2.6246	28.2464	55.7175	6.8752	7.764	13.8877	0.1747	1.01984	low
TCGA-13-0766	1.78356	0	3.0154	3.7101	36.3441	324.762	7.5884	4.1208	3.862	0.1453	0.917952	low
TCGA-24-2254	4.75616	1	7.2043	4.2836	16.4121	227.873	22.5614	16.582	22.0889	0.4363	1.12784	high
TCGA-24-1850	0.460274	0	2.3864	6.188	6.7786	87.4939	7.4139	12.9888	10.765	0.1548	0.945768	low
TCGA-25-1321	2.83014	1	1.8439	1.6414	11.1872	517.04	4.7369	12.5243	16.9155	0.0733	1.12558	high
TCGA-24-1551	4.32603	1	7.5325	14.9355	18.7487	189.162	39.9454	7.3416	12.7154	0.5231	0.632341	low
TCGA-61-2009	3.32055	0	2.361	3.9861	26.066	429.65	6.2801	24.2928	5.8089	0.6346	1.32058	high
TCGA-61-2000	1.20822	0	1.8269	4.0775	13.3773	276.304	3.5497	52.2843	29.5028	0.3501	1.92408	high
TCGA-20-1686	0.243836	0	3.1585	4.0817	40.531	29.4047	7.1309	8.045	4.6071	0.1754	0.962852	low
TCGA-04-1536	2.42466	1	1.4857	2.5316	35.6698	12.8154	14.1271	3.2408	4.2672	0.0313	0.9366	low
TCGA-10-0927	6.82192	1	1.477	2.0807	19.9985	212.933	5.4594	13.7253	9.5648	0.3025	1.16325	high
TCGA-09-2048	0.378082	1	1.6223	0.8257	33.9341	746.977	1.774	5.9436	1.5791	0.0546	1.05235	high
TCGA-24-1847	0.939726	0	7.6155	25.4684	8.2375	285.998	8.1013	20.4135	33.8952	0.0374	0.458738	low
TCGA-57-1582	2.00274	1	1.0992	3.5454	19.3442	27.9016	3.9616	20.3062	5.1622	0.0809	1.16867	high
TCGA-25-1313	2.24658	1	5.7347	5.3981	17.0892	317.275	12.1246	13.9714	12.8164	0.1169	0.987122	low
TCGA-13-1485	1.72329	1	2.2963	3.7472	13.7075	101.072	6.717	22.2872	9.9056	3.5397	1.97806	high
TCGA-13-1495	4.10411	0	1.9215	6.6441	13.421	16.9767	11.6033	10.4562	6.7968	0.1338	0.89017	low
TCGA-24-1417	0.652055	0	27.5779	15.3127	17.3904	398.845	9.1112	21.8248	26.9611	0.773	0.802831	low
TCGA-61-1728	2.32329	0	1.7805	2.2889	9.5596	50.4372	7.8578	12.0774	3.9615	0.0841	1.08944	high
TCGA-13-0920	1.15068	0	2.3151	3.644	24.2342	490.693	5.0511	7.6238	4.3984	0.0882	0.96237	low
TCGA-13-0804	2.93973	1	1.2845	9.8675	19.3181	65.9495	4.2319	8.8718	8.3078	0.0381	0.747523	low
TCGA-24-1558	1.6274	1	6.6552	2.7286	19.5261	221.597	6.5073	7.9122	42.6093	0.0411	0.997964	low
TCGA-61-2101	4.62466	1	2.0598	1.7395	8.9018	197.618	6.1037	25.2435	6.7658	0.7371	1.49587	high
TCGA-25-2393	3.16986	1	1.9908	4.4878	14.4228	450.043	3.1499	10.8885	10.9093	0.0163	0.965151	low
TCGA-23-1023	3.37808	0	3.2449	6.4438	11.0526	161.704	8.3103	13.968	15.2593	0.6141	1.01531	low
TCGA-24-2024	4.84658	1	1.9716	2.6021	11.1385	125.859	6.3704	7.9458	6.968	0.3662	1.05264	high
TCGA-61-1900	0.482192	0	2.3047	1.7213	7.5518	280.603	10.6803	17.8827	15.899	0.2687	1.2513	high
TCGA-13-0919	1.2411	0	2.2822	10.465	15.9961	179.044	1.8739	10.3026	9.6975	0.2856	0.77209	low
TCGA-24-2281	3.71781	0	3.5382	21.6472	6.2409	141.339	1.3128	15.7006	13.4566	0.0382	0.502578	low
TCGA-13-1488	5.90137	1	5.2652	22.2059	29.8884	185.968	1.5492	35.9279	13.7031	0.2099	0.682594	low
TCGA-23-1109	4.27945	1	1.498	8.7218	15.016	44.0051	6.5347	36.9526	13.8203	0.3612	1.25601	high
TCGA-61-2002	1.49863	0	4.0471	21.9773	10.3538	307.465	16.6507	14.7514	20.3697	0.4896	0.521829	low
TCGA-24-1469	0.758904	0	2.5035	12.1733	17.6866	246.999	9.3341	21.2824	16.1939	0.2218	0.83944	low
TCGA-24-1419	0.654795	0	3.4135	1.0851	9.199	23.2663	16.9455	13.7823	6.6088	0.0241	1.16612	high
TCGA-24-1413	0.526027	0	8.4744	1.7259	15.3446	284.627	4.5999	12.5425	11.5738	0.0507	1.11817	high
TCGA-25-1634	2.98904	1	0.8005	0.6451	24.3957	11.6141	1.4477	11.5812	6.2288	0.1025	1.16257	high
TCGA-25-1323	1.08219	1	2.567	0.8527	15.992	92.3708	6.3387	26.175	10.7777	0.0889	1.43297	high
TCGA-24-1436	0.712329	1	5.7191	4.0741	9.1833	235.697	6.3876	16.8483	25.3083	0.2941	1.11902	high
TCGA-13-0897	4.78904	0	2.8993	14.1333	6.4136	369.386	3.6411	11.981	6.8287	0.4335	0.692496	low
TCGA-13-0768	0.70411	0	8.6327	49.6851	13.7439	80.3511	6.2032	14.9022	13.1939	0.39	0.15904	low
TCGA-10-0926	2.1589	1	0.8973	2.2251	18.7845	22.1482	6.8408	10.0539	4.4236	0.3051	1.09433	high
TCGA-24-1553	4.8411	1	6.8527	20.7581	5.9225	137.125	6.9257	21.2858	18.1491	0.1045	0.573251	low
TCGA-13-0725	1.03288	1	3.9125	6.5817	11.0293	528.173	7.6164	8.8827	5.6424	0.5412	0.925032	low
TCGA-23-2078	7.29041	0	4.198	13.5711	17.2402	234.78	6.3851	23.0199	10.1298	1.2763	0.947232	low
TCGA-59-2350	1.86027	1	3.9901	3.7005	7.7491	473.57	6.4141	11.4692	9.8695	0.2459	1.04103	low
TCGA-13-0893	3.6137	1	8.4494	13.4726	11.463	308.364	3.2253	5.3333	5.873	0.0984	0.613542	low
TCGA-23-1032	0.230137	1	3.0783	0.7948	22.278	670.11	3.9774	7.7612	8.712	0.1751	1.10221	high
TCGA-24-1842	0.693151	0	5.8347	16.7652	9.647	87.2488	13.1287	14.2371	16.7093	0.1773	0.617202	low
TCGA-25-1316	3.50411	1	2.138	5.2036	7.8578	408.548	18.7384	20.7599	13.5503	0.0549	1.09257	high
TCGA-57-1583	0.947945	1	3.0119	0.9307	9.5805	14.0076	10.7003	3.737	9.5846	0.3326	1.05539	high
TCGA-13-2060	0.717808	0	5.0253	13.2351	16.841	87.4813	4.3197	10.2561	17.3719	0.149	0.672428	low
TCGA-31-1950	1.56438	0	1.9174	7.1797	9.371	35.8693	8.9215	18.85	25.3591	0.0108	0.969912	low
TCGA-04-1361	2.70959	0	4.2074	9.3182	11.9898	299.944	5.3617	10.3796	10.7843	0.1025	0.790132	low
TCGA-13-0924	0.506849	0	1.9339	23.0303	26.4532	224.126	6.5796	8.5959	13.1793	0.7013	0.469094	low
TCGA-24-1923	1.89041	1	4.1921	1.9471	9.2253	161.228	11.5393	27.4151	8.8752	0.3856	1.45543	high
TCGA-61-1910	3.08767	0	1.7335	2.2459	13.5306	24.039	2.3171	19.0506	5.458	0.3087	1.25277	high
TCGA-24-1103	4.50959	1	2.7426	1.7607	5.512	169.515	7.3373	8.7929	6.8394	0.0353	1.05281	high
TCGA-25-1628	1.71781	1	6.7326	13.1464	10.7024	344.599	10.8367	29.8467	20.572	1.3234	1.07633	high
TCGA-25-1326	3.42192	1	4.2584	7.2756	17.5693	171.823	8.0141	21.6018	16.5435	0.5554	1.09019	high
TCGA-57-1584	1.76164	0	4.505	2.1676	8.8795	26.8966	9.9967	10.7576	14.3554	0.1907	1.09034	high
TCGA-30-1853	3.02192	1	1.11	0.0922	13.7998	6.2511	2.3983	17.6396	1.848	0.0769	1.29908	high
TCGA-24-1556	5.88493	1	7.8497	8.4849	10.0694	111.998	8.0882	39.5664	35.1479	0.2746	1.30309	high
TCGA-20-1685	1.39178	0	4.5507	8.4579	18.5596	338.241	4.5069	7.0581	18.1602	0.0483	0.773363	low
TCGA-24-1470	0.287671	0	8.2723	18.6087	11.1324	377.878	14.6849	14.8837	17.4191	0.8004	0.63123	low
TCGA-23-1123	2.78904	1	6.0063	17.6619	9.0582	326.433	4.8055	26.065	32.3094	0.1078	0.702906	low
TCGA-29-1711	2.88493	0	5.0798	13.9349	9.4058	190.18	5.3659	34.1424	21.2288	0.366	0.965654	low
TCGA-13-1510	0.213699	0	5.2398	12.8891	42.8799	194.952	6.1923	15.1303	7.207	0.2513	0.74543	low
TCGA-09-2056	1.03836	0	1.7549	4.9506	8.5258	32.1919	5.1591	10.4445	19.33	0.077	0.948437	low
TCGA-23-1026	2.23562	0	2.8015	9.6152	13.7735	350.572	3.7577	12.6681	11.6569	0.5197	0.858329	low
TCGA-13-0886	6.18904	0	3.0897	20.5105	22.5818	126.188	3.6591	7.4871	8.9072	0.3922	0.490737	low
TCGA-10-0934	0.558904	1	0.7232	1.3649	39.3934	483.168	6.9071	15.9147	2.4941	0.0101	1.18756	high
TCGA-24-1423	0.520548	0	2.989	3.1082	9.2397	199.76	5.9969	19.815	16.0959	0.2066	1.20366	high
TCGA-24-1424	0.50137	0	5.6516	2.7643	18.1866	201.668	16.3497	10.8791	12.3835	0.5875	1.12854	high
TCGA-24-2019	0.405479	0	4.8122	4.881	3.4466	51.252	14.8445	8.4371	13.2281	0.082	0.923574	low
TCGA-23-1113	2.6	1	2.2631	1.0062	10.0489	145.812	1.942	28.0614	11.8397	0.3529	1.52226	high
TCGA-57-1585	0.145205	1	4.7863	8.7587	21.7528	281.33	8.3958	34.6824	25.7784	1.3408	1.39819	high
TCGA-04-1655	3.78082	1	1.0714	0.2058	16.8426	16.8545	3.4307	9.1056	5.8247	0.0082	1.12548	high
TCGA-29-1690	3.96712	1	3.8103	11.3384	12.2869	50.2976	18.0196	24.6986	19.7745	0.4942	0.952808	low
TCGA-13-0916	1.76438	0	4.8511	9.6499	18.8417	79.4041	9.2163	4.6354	19.4648	0.1443	0.718861	low
TCGA-04-1347	5.25753	0	1.0455	1.489	20.0802	225.386	2.9045	4.1392	12.1379	0.1816	1.01433	low
TCGA-24-1928	0.920548	1	5.2538	4.5114	8.803	80.4064	7.9893	24.6276	15.1266	1.232	1.41629	high
TCGA-04-1337	0.167123	1	2.742	8.0581	19.1137	259.586	4.2924	17.1228	10.1002	1.1382	1.0733	high
TCGA-24-1924	2.51781	1	8.8218	10.4096	6.0222	446.665	8.0003	5.4634	9.2262	0.3596	0.727298	low
TCGA-57-1993	2.09041	0	4.1864	2.1198	15.5479	30.2791	11.8804	27.2606	54.5594	0.0554	1.3736	high
TCGA-25-1312	0.0849315	1	2.2511	2.5921	11.235	292.827	6.351	29.5398	19.5799	0.1245	1.40752	high
TCGA-29-1702	1.99452	1	2.181	0.5924	25.5796	18.2697	11.5735	5.9414	20.433	0.44	1.1243	high
TCGA-24-2036	5.33425	1	2.2934	0.9238	12.2338	61.5827	16.1948	3.5209	12.4326	0.2367	1.03763	low
TCGA-23-1029	0.734247	0	9.4943	4.1851	17.7162	157.448	7.3329	13.6133	18.1296	0.0659	1.02601	low
TCGA-61-2088	0.39726	0	4.4399	1.0904	20.4742	198.751	6.7046	10.1947	42.0106	0.0466	1.10814	high
TCGA-61-2104	6.40548	0	8.0133	8.503	11.9268	198.033	13.3337	15.1057	30.7205	0.0799	0.875427	low
TCGA-13-0885	7.61644	0	4.5275	30.6576	10.4959	116.709	2.9162	10.8106	9.6534	0.0658	0.3198	low
TCGA-61-1918	1.31233	1	4.8168	3.3615	12.2037	202.848	7.7272	10.4745	19.3406	0.2876	1.04676	low
TCGA-61-1743	3.6411	1	8.3075	2.194	14.0173	22.522	10.9869	24.2537	9.3216	0.0844	1.31418	high
TCGA-24-1425	0.49589	0	6.2545	4.8372	12.2594	247.548	12.1127	32.1531	17.0063	1.6333	1.65897	high
TCGA-04-1364	2.80548	1	1.8246	0.8713	32.105	17.9686	3.0389	17.9563	3.1247	0.0476	1.25745	high
TCGA-31-1951	1.87397	0	7.4428	9.8139	4.2554	181.549	10.5871	35.4899	14.0563	0.6786	1.22862	high
TCGA-13-0714	0.517808	1	1.6612	5.5531	14.739	79.955	7.6488	11.435	10.0843	0.798	1.04256	low
TCGA-61-1998	0.460274	0	2.9511	4.7018	13.5327	274.088	8.6394	17.9019	13.993	0.262	1.10186	high
TCGA-13-0765	2.38082	0	1.7398	8.7795	9.8773	144.826	4.4138	6.3005	9.2354	0.0209	0.751208	low
TCGA-30-1891	2.50411	1	2.032	7.2728	16.843	154.166	14.1154	14.9953	5.0204	1.9568	1.21109	high
TCGA-24-1565	0.854795	1	4.8624	6.2154	10.3741	223.168	4.3877	13.2577	24.751	0.0314	0.931569	low
TCGA-09-1662	7.44384	1	3.1573	8.3747	7.9022	117.82	8.5198	26.0937	12.8865	0.0753	1.03801	low
TCGA-24-1416	0.531507	0	3.488	3.0183	5.0536	355.871	4.9713	25.5966	11.0949	0.0799	1.29409	high
TCGA-30-1892	4.06575	1	2.836	4.2113	12.6321	106.08	8.0091	7.7297	2.3914	0.1929	0.95547	low
TCGA-13-0913	2.49863	0	3.5892	1.9574	8.8306	626.567	2.7791	15.968	18.0059	0.0232	1.16122	high
TCGA-31-1944	3.79726	0	2.823	5.1639	8.185	224.727	5.7304	17.997	37.2491	0.1306	1.06145	high
TCGA-09-0369	2.96438	1	0.9872	0.8022	23.7922	44.4432	11.0384	7.8243	3.5214	0.3017	1.12349	high
TCGA-04-1651	3.01918	1	2.7148	6.8894	24.6204	140.47	10.3291	8.7376	4.5586	0.2244	0.86986	low
TCGA-24-2261	0.0657534	1	8.8921	14.0013	10.6022	137.903	10.8963	12.8619	39.0811	0.723	0.736157	low
TCGA-10-0937	1.66575	1	1.4541	7.4173	49.4815	467.258	0.8059	4.1678	6.3606	0.1654	0.787178	low
TCGA-29-1770	2.03014	0	1.6177	1.8599	15.1541	231.972	6.4147	26.094	4.618	0.1835	1.3904	high
TCGA-20-1684	1.59178	0	3.118	0.8481	15.6172	79.2485	9.4201	32.4835	11.6227	0.1716	1.59532	high
TCGA-61-1733	2.64932	0	2.4575	2.0709	11.771	293.752	6.5368	19.1794	11.042	0.4221	1.28567	high
TCGA-09-1669	2.54247	0	3.2918	10.0181	20.262	287.663	4.3747	12.45	8.637	0.1038	0.791463	low
TCGA-04-1348	4.06301	1	3.6715	19.5291	22.4357	175.856	2.8639	26.4694	11.0858	0.3472	0.676562	low
TCGA-23-1024	1.28219	0	2.4121	3.1315	24.6581	70.0436	3.6212	5.8829	11.7913	0.0233	0.949031	low
TCGA-25-1625	2.30137	1	3.5997	3.736	7.8367	112.34	8.547	20.17	11.4321	0.5982	1.24763	high
TCGA-13-0760	0.961644	1	1.1638	14.6054	25.9659	98.9885	0.9201	35.0292	12.9699	0.1318	0.919216	low
TCGA-23-2081	6.41644	1	2.9733	1.0894	12.4848	420.307	17.2129	13.1231	9.8471	0.3296	1.20704	high
TCGA-09-2045	2.92877	1	4.7698	2.3478	5.6974	109.184	7.7237	31.5622	10.519	0.0501	1.45035	high
TCGA-13-1477	4.55342	1	1.5557	3.2771	36.1125	17.0155	2.058	8.1891	2.367	0.1369	0.992868	low
TCGA-29-1769	1.91507	0	2.9931	7.891	19.7837	457.995	8.6941	11.8444	5.8387	0.4156	0.898344	low
TCGA-25-1328	5.50411	1	3.9567	4.7719	9.9776	180.424	13.5433	26.2763	29.3226	0.7855	1.34533	high
TCGA-24-1930	6.7589	1	5.9266	11.6375	6.9391	276.775	5.2802	27.4124	14.7306	0.5041	0.981477	low
TCGA-13-0908	3.73699	0	3.8225	6.8346	5.6674	236.82	8.2088	17.6359	11.43	3.0172	1.49888	high
TCGA-29-1698	5.69315	0	3.6027	3.4408	10.6839	49.5529	7.2085	34.1348	27.4131	0.7619	1.59696	high
TCGA-36-1575	0.712329	0	3.8728	0.3508	13.2147	6.7962	7.0892	10.4882	21.6683	12.9003	7.50112	high
TCGA-25-1877	2	1	1.9754	3.2808	44.2607	38.2002	8.4258	4.595	5.6883	0.2685	0.958621	low
TCGA-23-1027	2.67397	1	1.256	4.8571	23.1065	248.684	8.7475	5.6036	11.9692	0.3074	0.915505	low
TCGA-30-1714	3.1726	1	1.6134	2.5933	26.1564	17.6747	2.0588	12.9033	1.2899	0.0537	1.0841	high
TCGA-25-1320	3.16438	1	5.0999	5.0124	8.7593	312.05	7.1112	45.8487	32.4718	1.7325	2.05365	high
TCGA-23-1119	10.8301	0	2.4981	12.8439	20.3732	75.4666	2.2971	6.3437	4.806	0.0178	0.632316	low
TCGA-24-1846	0.364384	0	8.3133	9.4184	17.8437	26.7713	5.1464	13.742	17.1202	0.9616	0.938269	low
TCGA-25-1870	1.24658	1	2.9622	1.3758	10.8091	114.336	4.1145	27.9396	36.6011	0.1108	1.44388	high
TCGA-24-1562	3.79178	1	3.4598	7.1653	10.4477	183.711	5.3285	39.3449	19.8357	0.2992	1.3785	high
TCGA-13-1404	0.550685	0	2.4748	7.0298	21.305	301.651	4.8995	12.6601	3.2166	0.3252	0.930941	low
TCGA-23-2084	4.15342	1	11.3094	3.6019	11.7383	294.458	6.9887	7.7858	33.7083	0.1498	0.975178	low
TCGA-23-1022	4.13973	1	0.9357	1.8924	14.4065	205.543	0.4757	10.903	19.7889	0.0209	1.0785	high
TCGA-09-1667	5.15616	0	5.7638	12.0722	18.2954	196.982	4.6127	18.7428	31.9814	0.2646	0.816483	low
TCGA-24-2023	3.73699	1	2.3571	4.1208	11.1588	151.613	10.756	7.405	24.4791	0.0648	0.936781	low
TCGA-59-2354	2.86575	1	5.1053	13.6975	5.9382	147.709	16.6392	26.7239	12.4059	1.4756	1.02566	low
TCGA-13-A5FT	4.56438	0	2.4378	3.2596	26.17	159.564	1.3648	8.7861	10.968	0.0306	0.987145	low
TCGA-24-1544	2.24658	1	3.4567	1.0888	17.2235	332.682	30.0565	7.9897	26.0546	0.1088	1.08178	high
TCGA-25-1632	4.92877	1	1.6531	0.3171	11.762	155.959	2.4402	18.2906	3.9188	0.118	1.30724	high
TCGA-25-1635	4.33699	1	4.157	7.3088	6.8701	69.8335	28.1878	20.0588	17.267	1.2984	1.1855	high
TCGA-29-1703	4.9726	1	2.5981	2.7016	7.8872	33.172	3.2538	35.6333	29.9797	0.0602	1.52137	high
TCGA-61-2008	2.55342	0	2.7771	4.0899	9.1531	358.864	6.7857	5.2439	9.4525	0.5113	0.969115	low
TCGA-24-1567	1.43562	1	2.77	0.6233	8.1566	464.641	33.2177	13.9196	10.2667	0.0445	1.19522	high
TCGA-09-1661	3.20274	1	0.9376	2.5048	16.1272	241.753	4.0997	5.5217	8.3194	0.0289	0.970114	low
TCGA-23-1809	0.0438356	0	4.2661	1.8034	16.8857	297.998	8.7103	10.2899	9.3802	0.3063	1.11826	high
TCGA-09-0366	4.8137	1	5.5976	4.5308	15.4127	105.77	14.1444	13.0802	13.4351	0.0907	1.00661	low
TCGA-29-1699	3.03014	1	6.8318	8.418	11.9084	136.056	9.7595	9.7071	34.3794	0.2043	0.824793	low
TCGA-23-1114	5.72329	1	3.9073	1.2	17.8505	34.7284	8.228	14.1957	14.0241	0.1592	1.19096	high
TCGA-24-1431	1.59726	1	2.8555	2.4106	9.6802	57.3845	1.6585	17.6843	11.9609	0.0174	1.16795	high
TCGA-24-2262	0.030137	1	5.4984	9.2798	12.9591	252.501	16.1811	20.2976	11.4938	0.639	0.993868	low
TCGA-25-2409	2.24932	1	4.0508	6.5305	9.4096	277.392	4.7713	14.0818	10.7461	0.1512	0.947101	low
TCGA-OY-A56P	3.30685	0	11.0417	0.7127	16.3369	8.0829	7.7527	18.2178	76.6576	0.1698	1.29382	high
TCGA-13-0887	5.55616	1	1.8744	3.5671	13.0505	332.142	4.5941	4.8653	3.7412	0.0223	0.917337	low
TCGA-13-1409	0.569863	0	0.8527	1.3404	29.5813	146.908	1.0528	13.3322	10.7133	0.1496	1.16694	high
TCGA-13-0883	5.74521	1	4.1753	6.8879	10.3027	166.835	14.5866	26.6461	14.3393	1.5854	1.38984	high
TCGA-13-1509	0.347945	0	1.9298	9.3954	21.8377	400.013	2.4372	10.034	4.6476	0.2329	0.798515	low
TCGA-13-0724	0.227397	1	1.644	7.6207	25.0366	129.49	1.9847	17.2542	13.8642	0.2233	0.958593	low
TCGA-61-1725	2.61918	0	3.0476	5.3452	11.7861	201.849	5.5176	3.0103	3.6661	0.236	0.853426	low
TCGA-24-1616	3.1863	1	1.8913	0.9595	11.8612	72.5975	3.1883	17.6067	14.3713	0.0258	1.24221	high
TCGA-36-1581	2.05753	0	9.8051	17.7947	15.0636	410.24	12.8708	25.9127	12.6966	0.1996	0.706762	low
TCGA-13-1405	0.613699	0	6.9932	7.9533	7.0086	246.5	11.0957	22.6184	20.5263	0.8898	1.12945	high
TCGA-25-1319	5.41644	1	4.3249	4.6654	11.3588	46.4779	8.2898	8.8171	8.9186	0.0835	0.937621	low
TCGA-30-1855	0.205479	1	3.1636	10.8607	8.3967	45.2147	5.4899	38.6576	13.3146	0.3259	1.17082	high
TCGA-13-0923	0.534247	0	3.6093	8.7389	26.4072	291.959	4.7647	3.6826	13.7785	0.0509	0.726573	low
TCGA-29-1778	1.24384	0	3.1772	8.9192	44.2723	39.1366	6.1913	8.4488	17.4549	0.0642	0.776229	low
TCGA-24-1548	1.35068	1	5.5332	2.8913	13.3921	301.642	2.4411	10.7836	49.9247	0.132	1.04875	low
TCGA-13-1512	0.257534	0	2.7419	12.4707	18.0471	40.6723	11.3454	34.7737	3.6345	0.3225	1.03082	low
TCGA-09-0364	2.43014	1	1.7789	0.1396	18.7666	22.6695	9.9665	11.3765	5.7456	1.1866	1.38718	high
TCGA-13-0911	2.30959	0	1.6848	22.5761	10.204	316.243	3.2951	19.3486	12.3523	0.342	0.533602	low
TCGA-29-1691	4.0274	1	2.5129	4.4898	14.4377	30.4818	12.9168	24.1305	16.6906	1.7153	1.50987	high
TCGA-09-2053	3.31233	0	2.7981	18.6858	10.964	55.7221	2.4266	16.1579	7.6184	0.1579	0.58394	low
TCGA-13-0727	1.26575	1	1.7704	3.2823	14.819	91.7104	2.9344	25.1516	8.8497	0.2387	1.30093	high
TCGA-20-1687	0.221918	0	5.0788	4.3273	9.0608	36.4226	16.875	15.4804	18.7704	0.2555	1.07838	high
TCGA-23-1110	4.54247	0	2.2602	0.6109	14.2937	21.0906	3.7909	5.7744	12.0294	0.0437	1.0576	high
TCGA-23-1030	2.4274	0	1.5794	6.7086	25.4487	265.721	1.6036	13.9595	8.3579	0.7046	1.01719	low
TCGA-31-1946	2.51507	0	4.8563	7.4345	13.3178	309.942	9.3549	14.3147	17.4399	0.3629	0.943368	low
TCGA-36-1569	2.42466	0	5.7302	13.8901	8.829	64.2617	11.3643	28.7238	32.6254	0.681	0.933597	low
TCGA-09-2054	1.74521	1	4.6248	3.0739	18.5042	379.067	13.4921	11.9519	20.5441	2.3949	1.47376	high
TCGA-24-1564	2.15616	1	7.2962	10.5878	11.4657	310.576	13.5864	17.9644	27.8671	1.1943	0.984373	low
TCGA-30-1861	2.89863	1	1.2662	1.1266	11.2316	131.599	4.3505	12.3501	5.9001	0.8461	1.28447	high
TCGA-24-1426	0.446575	0	2.4066	1.0361	7.3953	169.303	2.2434	5.1576	5.4468	0.1097	1.03904	low
TCGA-24-2035	2.34795	1	3.5613	17.467	6.3611	200.719	10.2533	32.2681	8.4277	0.7431	0.853816	low
TCGA-04-1362	3.69315	1	3.0726	2.9139	15.9191	349.409	6.3517	28.804	18.9556	0.1514	1.37852	high
TCGA-24-1552	3.44932	1	1.5198	1.2117	4.905	41.4825	7.5627	12.5699	16.7315	0.0496	1.14312	high
TCGA-09-0367	1.49863	1	1.2846	5.3776	15.5195	172.292	3.8791	4.5726	5.6364	0.0624	0.850719	low
TCGA-61-1995	0.167123	0	4.7492	12.9988	8.7046	61.5943	19.1189	14.1998	22.2226	0.052	0.710655	low
TCGA-24-2267	3.96164	1	9.8486	17.2037	8.4383	102.606	12.211	8.6727	31.4984	0.0722	0.548615	low
TCGA-23-1028	4.11781	0	4.0167	27.9585	47.7091	220.113	6.5496	15.6338	7.3868	0.0526	0.384905	low
TCGA-09-1670	1.49863	0	4.4556	3.0726	7.3792	208.391	4.6993	8.6083	28.9607	0.0481	0.994887	low
TCGA-13-0762	2.68767	0	4.8131	3.749	35.5177	188.67	2.3804	8.6012	6.0884	0.0603	0.968353	low
TCGA-29-1783	0.60274	0	4.1657	6.0405	10.5354	128.393	6.0018	36.5176	29.794	0.0598	1.338	high
TCGA-OY-A56Q	1.57808	0	4.8615	0.5017	27.7397	20.9406	15.0075	12.1171	11.6538	0	1.16164	high
TCGA-04-1332	3.41644	1	5.1407	2.5628	15.6724	109.277	11.6412	14.6925	12.8997	0.6911	1.22393	high
TCGA-24-1843	0.290411	0	2.136	16.4098	15.9087	231.034	4.6209	12.4403	14.8283	0.0077	0.59493	low
TCGA-23-1120	0.356164	0	6.986	13.6697	21.4249	185.687	3.4847	16.7708	13.3169	0.1662	0.730061	low
TCGA-25-1318	2.91507	1	3.1959	2.4418	8.2641	29.2533	11.5177	10.348	14.8384	0.2307	1.07736	high
TCGA-24-1434	1.55616	1	6.258	8.8113	7.5387	209.811	18.1806	29.0663	17.3147	2.3996	1.49616	high
TCGA-61-2097	5.05205	0	4.6718	4.4494	13.3939	113.997	24.9534	17.5835	16.4198	0.0624	1.07656	high
TCGA-25-1324	2.83562	1	2.0268	4.114	11.8225	18.7559	7.052	11.463	19.0327	0.5009	1.06162	high
TCGA-25-1871	2.08219	1	1.112	0.5051	20.9891	10.2654	5.1778	21.0206	15.1436	0.3024	1.38819	high
TCGA-24-1467	8.83288	1	3.6959	2.3387	8.0236	230.95	5.019	31.0698	5.2844	0.1315	1.4574	high
TCGA-24-1844	0.309589	0	4.0715	0.5228	9.4163	126.506	7.6724	9.5988	16.7304	0.1401	1.14047	high
TCGA-25-1314	2.75068	1	2.9248	2.9815	8.0494	182.539	3.9175	13.707	6.104	0.2825	1.11604	high
TCGA-13-0720	3.71233	1	4.9472	2.9454	6.2963	292.668	13.5128	9.2435	5.2072	0.1206	1.02064	low
TCGA-09-2051	5.25753	0	5.7628	7.2757	18.2379	850.715	13.9418	9.9324	16.0115	0.8382	0.95294	low
TCGA-20-0987	1.92055	1	3.1225	33.8997	11.697	319.973	3.4382	24.0118	32.3436	2.1237	0.459189	low
TCGA-25-1630	3.18356	1	3.9451	18.6332	10.7684	109.034	16.8387	26.2063	13.9032	0.0789	0.673112	low
TCGA-61-1738	2.98356	1	2.5865	2.2818	10.3298	410.155	8.1381	11.7136	7.0535	0.0481	1.07813	high
TCGA-61-1737	3.73699	0	3.7604	6.801	32.0681	283.25	11.3226	22.7896	19.9079	0.6979	1.15627	high
TCGA-29-1781	0.69863	0	3.9551	18.0189	3.1481	145.272	3.6455	17.3094	8.1858	0.0218	0.599193	low
TCGA-24-1435	3.6274	1	6.0658	8.0919	22.158	142.491	6.8731	15.3688	11.8394	1.2555	1.06184	high
TCGA-30-1718	4.32603	1	2.88	7.9467	11.8753	370.983	4.5549	33.25	6.0963	0.3488	1.22536	high
TCGA-29-1784	0.446575	0	3.5757	13.5453	6.9657	473.976	5.7418	3.3483	5.5203	0.1676	0.599656	low
TCGA-13-0800	0.676712	0	2.1204	0.334	40.0986	288.188	7.4829	6.9743	20.6597	0.0199	1.08585	high
TCGA-24-2280	5.87123	0	5.2671	4.0954	8.7968	103.727	12.1039	11.8402	14.7781	2.4294	1.41598	high
TCGA-61-2016	0.0986301	1	2.8566	4.6721	13.9605	328.854	11.3526	13.2673	15.0008	0.5993	1.08076	high
TCGA-13-0797	0.726027	0	5.1488	8.0212	16.6584	82.6417	10.8504	9.2412	19.1433	0.0197	0.810784	low
TCGA-04-1648	2.3863	1	3.6737	6.254	24.5069	12.0387	9.6587	6.8086	12.2531	0.6147	0.918932	low
TCGA-25-2396	0.252055	1	4.1874	7.0889	8.2693	75.6015	4.078	30.5697	18.162	0.1182	1.18008	high
TCGA-30-1866	3.05205	1	2.5112	9.9825	23.7767	51.5725	4.3119	4.4375	1.9805	0.1135	0.703505	low
TCGA-24-1845	0.317808	0	2.4699	4.0408	17.1355	120.684	2.3118	1.7609	9.3856	0.0182	0.857477	low
TCGA-09-1665	3.46849	1	1.9252	12.9348	35.9845	120.659	3.5613	10.1993	3.6882	0.146	0.680172	low
TCGA-13-1481	7.25479	1	2.0841	10.3978	12.8196	222.102	3.1478	10.3702	4.9264	0.7113	0.824783	low
TCGA-25-2404	2.41918	1	4.8675	4.5937	10.8775	348.09	7.5887	12.5329	17.4546	5.4484	2.17682	high
TCGA-25-2392	0.0849315	1	4.9882	10.3459	6.8183	43.4217	20.8978	7.8408	22.8721	0.081	0.725738	low
TCGA-13-0906	3.74521	0	1.9605	8.389	40.1731	272.575	5.6127	10.4898	12.152	0.2162	0.837059	low
TCGA-13-1505	0.350685	0	4.8471	4.3666	10.6429	128.759	16.914	11.2802	10.4898	1.2179	1.163	high
TCGA-61-1907	2.60822	0	2.8753	19.2916	14.4203	372.138	4.5549	9.9567	11.929	0.2398	0.524582	low
TCGA-25-2400	3.50137	1	3.7142	1.8996	11.07	35.9409	8.9713	10.9875	13.1721	0.0487	1.08393	high
TCGA-24-2020	12.6685	1	4.2194	1.0912	14.1584	316.798	11.0254	2.2352	4.6235	0.4276	1.03908	low
TCGA-24-1474	1.85205	1	7.7538	1.8687	26.3724	36.7033	24.4925	13.9926	29.6537	6.0932	2.74463	high
TCGA-13-0891	5.75068	0	2.7176	3.6016	23.7365	111.102	5.8773	0.6816	4.3552	1.4865	1.065	high
TCGA-13-0884	8.93151	1	4.2941	17.6188	9.5499	115.358	1.2406	5.9194	10.4385	0.1595	0.523762	low
TCGA-29-2414	7.18082	1	2.7058	1.3852	12.0492	102.117	7.0906	15.641	14.8202	0.4152	1.25364	high
TCGA-24-1105	3.95068	1	1.4882	5.7912	13.1828	182.921	3.0295	13.4703	16.5559	0.1315	0.965543	low
TCGA-24-0975	1.81644	1	2.0513	8.8599	13.5767	314.435	5.7832	18.3341	13.645	1.0225	1.0388	low
TCGA-24-1422	0.0630137	1	4.2611	8.6454	11.1624	270.114	9.7691	25.6148	22.6049	0.8101	1.13414	high
TCGA-23-2077	9.65753	0	4.4633	6.2349	18.8757	242.482	6.0505	12.3005	34.6061	0.1118	0.928302	low
TCGA-36-1571	1.90411	1	1.7865	0.8251	13.0476	15.9593	24.3158	9.9113	12.8493	0.0473	1.11603	high
TCGA-25-1329	1.25205	1	4.6937	3.8933	5.8267	34.5193	11.3755	15.3419	24.9947	0.437	1.12557	high
TCGA-13-0899	4.67945	0	1.4524	5.4864	12.677	36.2311	6.5577	14.0272	11.7725	0.07	0.97754	low
TCGA-25-1631	0.0246575	1	4.044	1.6218	14.1668	283.803	9.6185	17.4068	19.3461	0.0199	1.20311	high
TCGA-13-0801	0.690411	0	3.4346	14.8998	14.6853	97.6248	2.2132	9.5072	17.8683	0.0058	0.606712	low
TCGA-09-1674	0.712329	0	1.7332	0.6612	17.7839	510.609	30.0878	15.9119	12.0957	0.2058	1.25897	high
TCGA-24-1546	5.35616	1	3.3752	4.7343	8.9081	225.202	5.2653	10.5303	13.8992	1.2844	1.14317	high
TCGA-09-2044	0.509589	0	2.7453	5.0262	28.1264	392.978	5.4635	13.744	16.5681	0.1112	0.998564	low
TCGA-29-1763	5.56712	0	5.912	3.5579	14.6968	384.498	16.4954	15.6239	17.2438	0.3334	1.12935	high
TCGA-25-1623	1.54795	1	5.6444	15.4088	7.8525	160.634	7.9658	29.5969	20.6769	4.7879	1.61539	high
TCGA-25-2398	3.75068	1	3.7387	5.1335	12.9482	81.6532	8.7948	29.1848	21.5964	0.599	1.34702	high
TCGA-25-2401	0.246575	1	5.0266	13.1265	11.3512	382.497	8.3022	13.8687	18.3047	0.6488	0.767323	low
TCGA-29-1696	2.8274	1	2.6808	2.176	21.4427	19.8146	8.4213	6.0339	3.5354	0.0233	0.990558	low
TCGA-10-0928	1.54247	1	1.7915	2.8133	19.507	12.3444	5.0087	15.0583	6.7759	0.488	1.1821	high
TCGA-25-2397	1	1	2.982	1.5078	21.1146	273.959	6.2218	1.8123	15.1832	0.5987	1.04004	low
TCGA-59-2351	9.67671	0	3.5463	10.4282	10.1616	235.216	11.1531	9.2916	20.5296	0.0279	0.733484	low
TCGA-10-0931	2.73973	1	1.6084	3.8523	22.555	396.754	3.1341	3.2777	8.1362	0.0432	0.887581	low

## Sheet: 12 mrna risk model
id	time	status	CLDN4	EPCAM	MCM3	CXCL13	MIF	FOXO1	UBB	SEC22B	TCEAL4	ECI2	OGN	CFI	riskScore	Risk
TCGA-25-1633	5.18082	1	275.538	510.011	124.112	24.2877	0.4305	28.3281	331.935	28.0629	73.462	25.1398	7.3637	10.7521	0.942433	low
TCGA-23-1122	3.25753	1	377.182	500.299	101.835	2.2265	0.5036	29.9454	195.848	23.9287	73.9044	18.6429	2.5302	10.4823	1.56197	high
TCGA-57-1586	1.86027	0	302.781	239.384	86.3334	10.2055	0.4622	16.2063	207.987	14.2531	45.6068	13.3901	1.2229	10.0153	1.06319	low
TCGA-10-0933	1.22192	1	84.6173	355.33	128.71	1.4365	0.2873	7.6833	44.2542	9.1617	66.9791	2.8885	14.2657	10.8601	0.813568	low
TCGA-61-2003	0.334247	0	558.985	446.829	104.133	11.7101	0.0679	27.1232	259.214	21.2537	135.524	10.6307	18.425	4.9323	1.52532	high
TCGA-29-1710	2.60548	1	682.633	385.438	60.3065	17.4128	0.3319	31.3347	155.897	19.7168	76.4924	4.3078	3.2549	2.2202	1.88062	high
TCGA-36-1577	2.14521	0	96.1762	507.304	133.429	0.171	0.8937	10.1096	256.585	27.6064	93.401	9.3222	13.5709	4.1401	0.950525	low
TCGA-04-1338	3.88493	0	156.363	201.342	48.7972	31.7052	0	15.505	207.1	13.638	42.3363	4.4505	2.9729	91.6295	0.236641	low
TCGA-61-2092	4.30959	0	409	482.202	80.6996	0.1614	1.3447	9.7323	390.908	28.7668	55.7437	2.2719	0.3878	3.743	1.3068	high
TCGA-25-1315	4.33699	1	245.722	678.317	71.7625	0.157	0.9234	10.0142	549.556	22.0031	75.8356	11.3367	10.424	1.2982	1.26097	high
TCGA-13-0888	5.86575	0	113.924	871.626	260.542	0.1335	0.5233	8.0641	188.384	13.7458	68.6886	11.4185	2.3282	19.6686	0.540602	low
TCGA-24-2290	3.01918	1	407.945	335.272	101.994	1.9178	0.24	47.1959	207.922	19.8443	57.8082	7.2875	1.7139	2.9584	2.45482	high
TCGA-59-2363	0.452055	0	98.0215	644.564	107.932	4.1611	0.6398	32.8691	44.6313	23.2506	109.666	17.6475	7.7693	12.981	1.2863	high
TCGA-04-1514	4.71233	1	622.427	516.782	189.456	0.9791	0.4113	20.7069	454.936	28.1125	142.311	21.2743	3.1245	2.7099	1.39104	high
TCGA-04-1530	9.92329	1	213.564	271.335	125.688	36.64	0.107	14.3241	34.208	16.036	54.3961	10.9481	3.6349	9.1684	0.583464	low
TCGA-04-1331	3.66027	1	174.424	526.044	129.296	4.3433	0.1935	12.5915	16.3463	17.5758	115.08	14.8307	4.5095	9.7359	0.911299	low
TCGA-25-1627	1.07945	1	443.306	431.279	102.131	1.0303	0.2786	19.1437	28.2925	34.0916	76.4353	7.9236	4.9451	5.225	1.45626	high
TCGA-09-1666	4.8	0	250.435	437.598	191.495	17.8675	0.2742	8.5003	153.844	12.1173	96.3455	10.215	0.1867	13.4045	0.577696	low
TCGA-61-2098	5.46027	0	396.756	634.757	188.085	0.3309	0.5189	23.0284	61.1321	25.0304	100.796	14.6042	4.0992	1.2433	1.31357	high
TCGA-24-1849	0.482192	0	255.108	179.59	86.2035	15.687	0.2973	17.8737	142.187	17.1202	74.2235	6.2621	32.8336	10.3416	0.971988	low
TCGA-24-0982	1.86027	1	96.1326	351.315	60.3171	4.2122	0.3405	15.4075	41.5597	8.3804	86.1959	11.6405	19.9718	7.3932	1.12843	high
TCGA-13-0890	5.66575	0	287.755	647.907	51.7365	7.7216	0.2523	12.5927	60.0939	19.2635	56.4483	13.6929	4.6269	12.6236	1.07724	high
TCGA-24-1550	3.42192	1	143.695	388.39	61.7338	10.6598	0.5955	12.6975	292.671	43.6197	62.4966	9.7264	43.6771	7.0688	0.996043	low
TCGA-61-1724	1.74521	1	440.536	589.172	111.942	5.0485	0.8934	9.6094	287.987	25.7813	100.419	6.5029	2.9203	3.2006	1.1446	high
TCGA-61-2095	5.13699	1	228.834	242.349	79.0447	0.3406	0.2568	27.9031	64.6306	20.2516	101.392	7.4828	1.8748	32.4579	1.10124	high
TCGA-24-1563	3.97534	1	796.474	459.818	70.2834	4.0835	0.4258	14.0047	110.247	18.686	75.0885	12.7728	44.1652	8.837	1.60189	high
TCGA-20-0991	2.18356	0	134.881	226.253	39.411	89.6308	0.2452	9.5539	242.814	11.1868	39.1771	4.8247	0.0297	8.6395	0.271721	low
TCGA-24-1428	1.44932	0	238.955	416.163	168.352	3.8949	0.2403	11.9539	192.879	7.8737	50.6877	12.1529	0.795	8.235	0.873177	low
TCGA-13-1507	0.39726	0	373.078	277.57	32.2591	35.0864	0.3161	12.7745	544.496	18.6041	37.2159	5.1242	0.9643	3.9095	0.870188	low
TCGA-29-1766	3.28493	1	167.37	286.323	46.9741	14.0058	0.858	27.7439	129.851	11.2685	49.4497	16.1543	14.5869	15.5135	1.16909	high
TCGA-20-1683	2.11507	0	53.4582	3.1477	110.744	5.8167	0.0514	35.1527	20.5057	26.3234	62.6992	11.8834	1.6322	4.3147	1.42806	high
TCGA-04-1542	7.01644	1	307.22	423.26	40.5112	0.0954	0.3741	5.3519	270.588	13.4134	62.8303	5.0884	0.3736	12.7853	1.10387	high
TCGA-13-0799	0.649315	0	342.792	484.467	259.044	5.7795	0.4821	7.764	55.7175	13.1212	69.9386	21.8726	0.5472	9.3067	0.654166	low
TCGA-13-0766	1.78356	0	111.692	439.111	86.9717	1.0783	1.7294	4.1208	324.762	15.0063	70.4426	23.9763	0.4187	38.355	0.586257	low
TCGA-24-2254	4.75616	1	277.238	498.267	203.989	3.4125	0	16.582	227.873	24.2446	155.102	14.4751	2.6213	15.7459	0.80786	low
TCGA-24-1850	0.460274	0	358.35	462.551	61.3266	28.09	0	12.9888	87.4939	12.3807	53.3984	15.3655	0.7746	2.8453	0.914586	low
TCGA-25-1321	2.83014	1	425.882	337.524	62.1624	0.9398	0	12.5243	517.04	36.8528	76.5495	5.7711	2.0866	11.2021	1.29537	high
TCGA-24-1551	4.32603	1	233.444	332.244	211.415	5.1508	1.1967	7.3416	189.162	17.807	42.5092	9.9054	5.1747	15.4109	0.634778	low
TCGA-61-2009	3.32055	0	294.112	534.97	51.7746	29.6431	0.2898	24.2928	429.65	19.7606	58.0105	14.5207	15.0387	3.2006	1.08098	high
TCGA-61-2000	1.20822	0	219.59	799.885	127.045	6.0222	0.2083	52.2843	276.304	18.6979	36.2987	12.0666	0.3909	4.7625	2.06743	high
TCGA-20-1686	0.243836	0	197.944	838.69	47.6389	3.1619	0.1265	8.045	29.4047	8.6322	76.5631	11.5449	20.4432	4.6406	1.14043	high
TCGA-04-1536	2.42466	1	405.735	313.844	102.634	0.5787	0.0709	3.2408	12.8154	22.7837	54.0038	12.795	4.326	3.3337	1.09217	high
TCGA-10-0927	6.82192	1	440.97	544.678	57.9473	0.136	0	13.7253	212.933	7.7317	108.771	12.3398	23.6075	17.3507	1.25502	high
TCGA-09-2048	0.378082	1	229.446	580.664	63.9663	1.622	0.2312	5.9436	746.977	13.7307	52.7043	20.0533	1.1757	5.6873	1.08332	high
TCGA-24-1847	0.939726	0	290.231	477.248	68.4152	52.7913	0.132	20.4135	285.998	20.6435	54.8175	4.8231	5.8845	9.4183	0.607572	low
TCGA-57-1582	2.00274	1	297.698	422.075	198.718	4.9104	0.2139	20.3062	27.9016	31.4291	108.826	8.8627	5.7099	3.8544	1.0257	low
TCGA-25-1313	2.24658	1	346.957	215.917	37.0177	2.1215	0.2559	13.9714	317.275	27.2353	77.2829	9.1163	15.4752	17.3693	1.21612	high
TCGA-13-1485	1.72329	1	216.513	199.465	49.8352	0.3362	0.0824	22.2872	101.072	12.9052	90.4687	6.8606	4.8013	6.4138	1.52832	high
TCGA-13-1495	4.10411	0	178.025	566.491	73.0072	8.3325	0.8255	10.4562	16.9767	14.8726	105.258	16.0988	1.4456	42.1014	0.600535	low
TCGA-24-1417	0.652055	0	212.526	441.209	190.999	29.3431	0.1496	21.8248	398.845	43.2103	111.294	11.2071	1.6571	2.9122	0.699678	low
TCGA-61-1728	2.32329	0	481.053	421.868	43.9656	1.7142	0.1381	12.0774	50.4372	20.0416	114.166	7.1026	1.0867	12.8692	1.34064	high
TCGA-13-0920	1.15068	0	153.286	388.824	110.541	16.692	1.184	7.6238	490.693	15.8294	82.641	13.7396	7.7791	13.2325	0.670811	low
TCGA-13-0804	2.93973	1	221.914	423.644	85.0963	1.6974	0.5042	8.8718	65.9495	10.2034	55.2559	8.881	0.0732	12.5319	0.979949	low
TCGA-24-1558	1.6274	1	555.278	656.658	127.254	3.3875	0.3557	7.9122	221.597	22.5717	108.211	16.6312	0.5922	1.4471	1.20334	high
TCGA-61-2101	4.62466	1	729.194	560.405	55.1044	1.4858	0.4228	25.2435	197.618	11.3742	61.512	6.3789	25.754	8.7791	2.05834	high
TCGA-25-2393	3.16986	1	176.938	591.807	150.311	7.136	0.0648	10.8885	450.043	12.9082	84.084	6.9235	1.67	1.4837	0.900796	low
TCGA-23-1023	3.37808	0	519.628	266.336	121.609	0.4143	0.116	13.968	161.704	12.6205	118.602	13.1153	63.4855	4.2041	1.35011	high
TCGA-24-2024	4.84658	1	375.257	413.768	84.9281	14.3281	0.5097	7.9458	125.859	16.7224	125.298	13.8435	13.1259	8.4728	0.91307	low
TCGA-61-1900	0.482192	0	270.805	1030.75	138.622	6.1248	0.2244	17.8827	280.603	19.2751	117.029	5.4608	31.1552	0.8821	1.14659	high
TCGA-13-0919	1.2411	0	348.216	484.784	52.817	13.5079	0.3055	10.3026	179.044	12.8063	64.464	7.8002	2.5244	16.295	0.923446	low
TCGA-24-2281	3.71781	0	224.849	194.287	120.432	38.8305	0.3368	15.7006	141.339	20.7978	68.4047	5.3204	0.5138	9.9256	0.583377	low
TCGA-13-1488	5.90137	1	79.7898	232.058	112.309	52.9923	0.0666	35.9279	185.968	12.377	50.6367	27.7496	1.5851	11.8336	0.618089	low
TCGA-23-1109	4.27945	1	318.648	200.181	126.656	10.9741	0.2977	36.9526	44.0051	11.4401	70.7205	9.3356	1.7572	15.5381	1.30752	high
TCGA-61-2002	1.49863	0	218.765	346.572	92.6838	41.7962	0.2018	14.7514	307.465	24.4549	69.6246	5.6994	10.4257	17.5419	0.524234	low
TCGA-24-1469	0.758904	0	288.009	425.743	158.789	5.1215	0.7171	21.2824	246.999	15.9001	68.2291	14.9999	0.3551	11.7047	1.02413	low
TCGA-24-1419	0.654795	0	187.127	260.185	96.4731	0.0279	0.1641	13.7823	23.2663	22.0271	77.3998	66.2572	4.2515	10.3374	1.0834	high
TCGA-24-1413	0.526027	0	411.965	434.945	78.0898	2.6904	0.1788	12.5425	284.627	18.2067	105.04	7.0888	0.8116	13.9877	1.15432	high
TCGA-25-1634	2.98904	1	300.777	749.837	87.6614	0.5875	0.4065	11.5812	11.6141	14.1432	40.3554	18.2036	0.2829	2.4854	1.25956	high
TCGA-25-1323	1.08219	1	466.522	439.076	83.6989	0.4797	0.4702	26.175	92.3708	26.4232	87.482	6.8057	6.5133	3.9226	1.81274	high
TCGA-24-1436	0.712329	1	270.834	228.26	42.3054	10.8885	0.1273	16.8483	235.697	25.3634	46.6689	6.6016	0.7475	8.61	1.18918	high
TCGA-13-0897	4.78904	0	564.119	875.609	95.7591	12.2649	0.9033	11.981	369.386	13.7322	41.7965	4.4018	1.5268	2.8406	1.20111	high
TCGA-13-0768	0.70411	0	302.72	146.148	51.5969	168.654	0.6801	14.9022	80.3511	9.7167	77.5681	8.6927	5.5824	11.926	0.0864213	low
TCGA-10-0926	2.1589	1	1147.12	547.914	88.0731	0.3606	0.6363	10.0539	22.1482	9.9516	50.7241	11.9347	0.4493	21.3736	1.56203	high
TCGA-24-1553	4.8411	1	463.83	300.869	39.2278	52.1401	0.0518	21.2858	137.125	13.4884	58.7056	7.5386	0.8561	5.2827	0.789772	low
TCGA-13-0725	1.03288	1	190.738	517.283	97.9859	2.6208	0.5619	8.8827	528.173	13.3417	68.4467	14.6785	1.2099	18.0784	0.848715	low
TCGA-23-2078	7.29041	0	268.212	580.642	61.624	40.4747	0.6481	23.0199	234.78	22.7083	91.6996	17.3913	8.7977	14.9704	0.721771	low
TCGA-59-2350	1.86027	1	212.115	542.568	90.9922	1.9909	0.3682	11.4692	473.57	28.599	116.479	10.5982	0.4413	12.9232	0.997518	low
TCGA-13-0893	3.6137	1	532.374	419.667	136.684	3.2523	0.0651	5.3333	308.364	15.6512	98.8373	7.3907	5.3514	11.9138	0.955149	low
TCGA-23-1032	0.230137	1	299.034	472.555	81.7603	0.5275	0.7432	7.7612	670.11	9.8853	61.8504	32.4206	0.2934	12.1741	1.03808	low
TCGA-24-1842	0.693151	0	448.232	428.346	81.4185	12.4884	0.0599	14.2371	87.2488	28.7185	40.8751	9.3119	0.75	14.3406	1.02663	low
TCGA-25-1316	3.50411	1	209.469	406.403	123.342	5.7486	0.4358	20.7599	408.548	13.8071	196.819	6.8049	0.1922	3.841	1.16943	high
TCGA-57-1583	0.947945	1	235.472	2174	115.623	0.136	0.3732	3.737	14.0076	11.44	59.0363	12.7601	1.8878	4.1114	0.959825	low
TCGA-13-2060	0.717808	0	284.986	524.895	77.3095	50.1558	0.165	10.2561	87.4813	14.7527	67.2062	18.3817	1.0385	22.1252	0.427125	low
TCGA-31-1950	1.56438	0	386.377	446.045	128.4	43.1974	0.2845	18.85	35.8693	13.8016	53.5207	10.7965	0.0827	4.4994	0.672509	low
TCGA-04-1361	2.70959	0	177.101	355.565	59.653	2.5136	0.3449	10.3796	299.944	13.4463	160.48	9.6154	41.6601	4.3385	1.1586	high
TCGA-13-0924	0.506849	0	227.824	488.234	144.641	39.5526	0.1871	8.5959	224.126	13.377	64.9575	19.878	5.0442	17.3943	0.428401	low
TCGA-24-1923	1.89041	1	145.505	108.105	37.6625	0.6828	0.7648	27.4151	161.228	13.3035	194.699	11.3497	55.5901	11.8968	1.53002	high
TCGA-61-1910	3.08767	0	287.824	271.526	93.1412	0.7497	0.3266	19.0506	24.039	14.8629	71.2579	15.5033	0.3855	2.9588	1.40477	high
TCGA-24-1103	4.50959	1	447.092	1065.87	86.1929	1.3583	0.3504	8.7929	169.515	15.0755	74.7005	6.2724	1.2088	4.8686	1.25103	high
TCGA-25-1628	1.71781	1	346.956	481.18	96.7279	12.6616	0.2546	29.8467	344.599	23.535	74.3409	8.0426	5.397	17.8305	1.18244	high
TCGA-25-1326	3.42192	1	301.826	468.422	104.957	4.0974	0.853	21.6018	171.823	26.7447	98.961	6.0904	16.0956	3.4911	1.35685	high
TCGA-57-1584	1.76164	0	377.859	704.535	69.8953	0.1883	0.2953	10.7576	26.8966	23.8685	87.5736	11.5215	3.0434	8.4465	1.25666	high
TCGA-30-1853	3.02192	1	199.628	409.284	22.8253	0.0889	0.5228	17.6396	6.2511	7.2833	83.5175	12.638	0.2057	3.4968	1.55232	high
TCGA-24-1556	5.88493	1	175.541	465.55	309.029	6.7535	1.1205	39.5664	111.998	17.1838	87.942	11.3765	0.8968	13.5847	0.877895	low
TCGA-20-1685	1.39178	0	273.58	445.068	177.92	6.6954	0.9923	7.0581	338.241	24.5944	100.059	20.4674	2.8748	6.6795	0.776016	low
TCGA-24-1470	0.287671	0	319.484	373.392	139.452	42.2211	0.2927	14.8837	377.878	16.5828	44.2432	8.1722	1.0948	11.1489	0.539649	low
TCGA-23-1123	2.78904	1	377.419	331.041	54.5519	58.6286	0.1955	26.065	326.433	22.8273	75.2658	8.2838	1.4558	5.5707	0.708224	low
TCGA-29-1711	2.88493	0	571.858	603.336	88.9635	17.8311	0.4076	34.1424	190.18	25.0852	117.201	8.1139	0.2036	7.1111	1.60053	high
TCGA-13-1510	0.213699	0	348.769	461.768	49.1594	9.5313	0.1093	15.1303	194.952	16.4219	162.653	26.6223	0.1488	10.7904	1.17553	high
TCGA-09-2056	1.03836	0	443.839	335.332	31.4373	8.3018	0.2444	10.4445	32.1919	14.9663	49.2435	6.4254	0.6478	3.7907	1.34146	high
TCGA-23-1026	2.23562	0	183.454	211.612	73.7045	5.3919	0.2402	12.6681	350.572	13.7549	50.0499	4.9957	0.5671	12.1703	1.00207	low
TCGA-13-0886	6.18904	0	234.466	353.52	46.9224	16.7178	0.3176	7.4871	126.188	16.1518	108.124	14.3902	6.2394	25.2974	0.694723	low
TCGA-10-0934	0.558904	1	217.724	757.886	45.3035	0.0136	0.3476	15.9147	483.168	11.5702	26.1964	3.5668	0.1408	4.6846	1.41405	high
TCGA-24-1423	0.520548	0	324.438	814.445	89.5848	10.523	0.0504	19.815	199.76	14.0974	87.4623	7.0738	3.2422	11.4192	1.11495	high
TCGA-24-1424	0.50137	0	529.959	2147.23	179.806	12.3897	0.3563	10.8791	201.668	23.1156	77.9624	10.8017	3.332	12.1644	0.817245	low
TCGA-24-2019	0.405479	0	594.611	601.489	97.9184	12.7333	0.2366	8.4371	51.252	16.8625	126.732	4.7064	17.1568	4.9541	1.09684	high
TCGA-23-1113	2.6	1	359.581	533.661	48.4637	0.6469	0.317	28.0614	145.812	9.8398	66.2339	6.1037	4.8932	1.3925	1.98832	high
TCGA-57-1585	0.145205	1	394.733	504.694	138.637	25.6015	0.4402	34.6824	281.33	23.5916	71.2157	8.5542	10.4546	8.0937	1.11756	high
TCGA-04-1655	3.78082	1	422.018	880.017	46.955	0	0.4539	9.1056	16.8545	23.1762	63.8628	8.7214	2.1076	5.7963	1.37965	high
TCGA-29-1690	3.96712	1	326.357	294.481	39.9633	1.7748	0.3538	24.6986	50.2976	6.9719	75.9768	6.2663	1.0601	9.4303	1.63933	high
TCGA-13-0916	1.76438	0	203.866	262.646	295.141	23.5863	0.1636	4.6354	79.4041	16.8864	99.0478	32.2928	0.1426	32.3439	0.281555	low
TCGA-04-1347	5.25753	0	451.497	288.79	56.6547	1.3675	0.6702	4.1392	225.386	11.3067	41.6172	24.9804	0.2556	1.3849	1.30005	high
TCGA-24-1928	0.920548	1	486.47	309.325	79.6378	37.0246	0.3481	24.6276	80.4064	22.8369	103.611	18.7644	18.1628	4.3612	0.994746	low
TCGA-04-1337	0.167123	1	410.278	287.208	59.8501	9.624	0.2007	17.1228	259.586	12.3899	71.032	9.8506	6.3561	7.5374	1.28852	high
TCGA-24-1924	2.51781	1	207.401	478.904	33.2802	55.6067	0.2133	5.4634	446.665	21.289	86.2323	11.8535	2.421	6.9236	0.472375	low
TCGA-57-1993	2.09041	0	445.592	316.668	156.714	0.5983	0.0977	27.2606	30.2791	22.3781	64.7287	9.3573	5.4311	6.9813	1.45457	high
TCGA-25-1312	0.0849315	1	626.633	504.349	53.5714	0.2325	0.3798	29.5398	292.827	19.7806	54.6409	7.152	8.167	6.2568	2.22641	high
TCGA-29-1702	1.99452	1	267.503	683.594	147.744	0.4481	1.5371	5.9414	18.2697	19.7801	116.285	14.3722	0.1914	38.1156	0.579713	low
TCGA-24-2036	5.33425	1	348.557	349.093	256.933	0.1681	1.5816	3.5209	61.5827	25.1944	78.452	15.194	2.7882	6.5325	0.693591	low
TCGA-23-1029	0.734247	0	254.327	986.692	170.102	2.0346	0.1962	13.6133	157.448	28.536	118.367	20.2295	12.9419	14.9801	0.847991	low
TCGA-61-2088	0.39726	0	625.437	637.558	69.439	0.8628	0.5285	10.1947	198.751	23.6049	51.1676	14.1345	0.9406	38.0528	0.9412	low
TCGA-61-2104	6.40548	0	882.405	319.886	97.3391	32.4116	0.4439	15.1057	198.033	27.4177	33.8638	9.3993	0.6333	10.1502	1.00196	low
TCGA-13-0885	7.61644	0	94.5512	501.552	105.122	11.5066	0.3211	10.8106	116.709	11.5069	46.5093	8.4022	1.1953	8.6424	0.807968	low
TCGA-61-1918	1.31233	1	256.136	522.21	85.359	0.7762	0.358	10.4745	202.848	30.6119	62.2143	14.9096	24.1518	12.3436	1.0482	low
TCGA-61-1743	3.6411	1	408.791	251.376	193.283	3.2178	0.8209	24.2537	22.522	28.6498	66.2806	14.3459	2.4243	28.8411	0.864651	low
TCGA-24-1425	0.49589	0	137.196	208.085	120.871	3.6731	0.576	32.1531	247.548	19.8409	77.3255	9.4554	15.3633	8.3884	1.35256	high
TCGA-04-1364	2.80548	1	395.183	492.249	84.5877	0.2101	0.4804	17.9563	17.9686	15.0098	98.8654	24.1033	1.67	12.8156	1.31643	high
TCGA-31-1951	1.87397	0	294.043	259.431	111.806	11.214	0.4426	35.4899	181.549	21.292	96.2473	7.6155	1.0984	27.7588	1.09101	high
TCGA-13-0714	0.517808	1	282.577	157.582	51.6262	4.5052	0.3333	11.435	79.955	5.7328	33.0381	6.8863	2.6325	19.8866	0.999202	low
TCGA-61-1998	0.460274	0	634.529	580.373	154.324	1.6089	0	17.9019	274.088	21.755	125.2	9.4474	12.3397	16.8948	1.17675	high
TCGA-13-0765	2.38082	0	294.686	272.696	19.7738	0.9219	0.5163	6.3005	144.826	8.6321	69.2345	6.0027	0.0938	4.1477	1.30927	high
TCGA-30-1891	2.50411	1	248.235	127.001	65.1335	1.7014	0.4447	14.9953	154.166	17.4603	77.8712	16.1546	8.6406	3.4627	1.33371	high
TCGA-24-1565	0.854795	1	252.276	226.486	59.5965	0.2032	0.0498	13.2577	223.168	10.0038	66.7251	11.6301	2.1427	13.4865	1.16709	high
TCGA-09-1662	7.44384	1	191.246	516.179	244.621	12.6732	0.2987	26.0937	117.82	16.1392	116.484	4.3294	8.1637	5.6435	0.822862	low
TCGA-24-1416	0.531507	0	405.429	392.591	42.2725	0.0431	0.3381	25.5966	355.871	12.4043	58.9795	4.2622	1.489	7.1264	1.84599	high
TCGA-30-1892	4.06575	1	248.687	180.229	28.086	2.1347	0	7.7297	106.08	10.724	55.6954	9.2829	12.1955	8.0698	1.18896	high
TCGA-13-0913	2.49863	0	445.598	874.379	115.447	0.8264	1.436	15.968	626.567	16.0305	96.4871	26.6901	2.6343	7.5148	1.291	high
TCGA-31-1944	3.79726	0	149.866	513.384	96.1957	1.8509	0.3456	17.997	224.727	13.2909	58.8442	4.8797	4.6592	8.9647	1.13593	high
TCGA-09-0369	2.96438	1	303.924	940.455	105.676	0.1086	0.6385	7.8243	44.4432	20.2564	58.5945	25.0537	25.1406	7.824	1.05087	low
TCGA-04-1651	3.01918	1	354.412	507.559	111.923	2.5106	1.2004	8.7376	140.47	11.8011	70.8873	2.2729	0.7193	14.14	0.954795	low
TCGA-24-2261	0.0657534	1	244.273	385.705	157.462	39.1787	0.3857	12.8619	137.903	18.5881	78.9106	12.57	9.9192	2.534	0.562918	low
TCGA-10-0937	1.66575	1	259.879	328.524	86.182	4.931	0.9547	4.1678	467.258	7.1414	46.6621	16.8706	0.195	13.6523	0.85552	low
TCGA-29-1770	2.03014	0	201.491	227.568	121.775	0.8127	0.3846	26.094	231.972	27.8761	98.3986	8.8097	0.8779	3.8006	1.39853	high
TCGA-20-1684	1.59178	0	193.118	946.616	207.582	0.4481	0.9663	32.4835	79.2485	32.5425	44.6797	15.5097	2.1775	68.4616	0.511547	low
TCGA-61-1733	2.64932	0	221.226	766.44	45.7888	9.098	0.261	19.1794	293.752	32.081	92.3415	7.3434	1.0111	15.3202	1.11924	high
TCGA-09-1669	2.54247	0	200.634	509.447	151.169	37.7071	0.19	12.45	287.663	16.1235	97.5199	21.7795	20.0246	4.0689	0.553926	low
TCGA-04-1348	4.06301	1	350.204	437.843	132.952	39.3571	0.1198	26.4694	175.856	21.5433	86.8032	11.7242	1.5953	1.5607	0.831916	low
TCGA-23-1024	1.28219	0	492.642	518.564	86.9182	5.1197	0.5087	5.8829	70.0436	7.2423	57.1833	25.0757	0.5459	4.0514	1.15726	high
TCGA-25-1625	2.30137	1	518.599	343.267	55.4652	0.6379	0.3705	20.17	112.34	19.3219	98.2055	3.4658	29.8804	4.8753	1.76537	high
TCGA-13-0760	0.961644	1	272.546	798.814	57.9701	34.6014	0.0551	35.0292	98.9885	12.1518	38.0857	6.9619	0.14	9.2541	1.08929	high
TCGA-23-2081	6.41644	1	680.776	667.243	99.036	1.3237	0.0824	13.1231	420.307	19.8685	86.5014	9.1483	2.4084	6.5438	1.47689	high
TCGA-09-2045	2.92877	1	511.678	594.107	48.6366	1.0138	0.1325	31.5622	109.184	18.9923	77.6502	5.6656	0.6977	16.8435	1.85885	high
TCGA-13-1477	4.55342	1	83.4091	282.957	36.5868	1.0185	0.5872	8.1891	17.0155	11.6142	91.5212	8.3017	3.0497	30.4421	0.789726	low
TCGA-29-1769	1.91507	0	320.663	470.538	159.624	13.3328	0.1233	11.8444	457.995	18.1507	53.421	12.9241	1.791	8.6766	0.79879	low
TCGA-25-1328	5.50411	1	150.525	230.691	63.6813	3.0121	0.7654	26.2763	180.424	15.595	103.789	7.6244	14.3558	13.4262	1.32686	high
TCGA-24-1930	6.7589	1	451.006	179.727	44.587	23.3495	0.2532	27.4124	276.775	14.9825	76.0721	7.8528	0.3954	2.5248	1.43189	high
TCGA-13-0908	3.73699	0	55.0435	199.291	59.0587	8.8971	0.214	17.6359	236.82	19.3393	71.1879	3.8585	6.2759	2.7078	1.14094	high
TCGA-29-1698	5.69315	0	302.466	441.692	121.453	8.8746	0.153	34.1348	49.5529	15.5906	60.7647	9.4265	10.0146	7.1275	1.44911	high
TCGA-36-1575	0.712329	0	205.675	708.982	147.715	1.1727	0.9726	10.4882	6.7962	23.8316	46.1392	8.7257	0.9232	7.7452	0.92248	low
TCGA-25-1877	2	1	75.3699	198.861	92.068	11.4479	0.4734	4.595	38.2002	13.3136	26.0412	29.4921	7.067	2.8925	0.797352	low
TCGA-23-1027	2.67397	1	319.139	422.433	77.2695	9.5534	0.3939	5.6036	248.684	11.7544	59.6419	13.8143	0.8254	6.8338	0.951739	low
TCGA-30-1714	3.1726	1	261.441	605.58	54.0428	4.1319	0	12.9033	17.6747	18.5394	60.386	25.7968	5.2059	8.6017	1.18888	high
TCGA-25-1320	3.16438	1	440.652	258.525	57.3556	5.8988	0.257	45.8487	312.05	20.0055	108.602	4.3462	4.4329	13.9773	2.19242	high
TCGA-23-1119	10.8301	0	186.079	839.798	21.7359	13.2761	0.8486	6.3437	75.4666	14.9029	62.2819	8.1397	0.6849	6.9187	0.96342	low
TCGA-24-1846	0.364384	0	112.131	539.824	163.165	9.7814	0.3354	13.742	26.7713	17.1918	98.0952	10.8643	2.3551	10.5724	0.746263	low
TCGA-25-1870	1.24658	1	1475.32	386.193	73.2755	0.3364	0.6594	27.9396	114.336	17.1942	113.418	8.7208	0.7051	13.1867	3.09733	high
TCGA-24-1562	3.79178	1	683.246	507.764	87.3234	1.6242	0.1117	39.3449	183.711	19.7675	98.6342	8.8859	2.3025	7.2434	2.4526	high
TCGA-13-1404	0.550685	0	227.969	350.787	154.861	5.3841	0.077	12.6601	301.651	12.0267	92.2083	13.3744	2.798	5.7681	0.919118	low
TCGA-23-2084	4.15342	1	262.136	565.975	149.627	1.7683	0.2971	7.7858	294.458	20.3965	91.7926	9.2449	15.8717	6.0287	0.916112	low
TCGA-23-1022	4.13973	1	459.484	450.119	107.297	0.2028	0.4637	10.903	205.543	6.2705	44.702	12.3572	0.2767	9.2358	1.19132	high
TCGA-09-1667	5.15616	0	416.407	559.28	161.923	39.0709	1.8661	18.7428	196.982	25.8283	66.2561	19.2804	0.6213	19.6891	0.541994	low
TCGA-24-2023	3.73699	1	539.805	602.213	94.4317	2.1525	0.2705	7.405	151.613	17.6113	69.467	10.8071	0.5108	30.2967	0.870925	low
TCGA-59-2354	2.86575	1	276.034	360.094	94.6902	13.1976	0.4628	26.7239	147.709	20.4226	78.0509	7.8277	19.9431	12.5714	1.14704	high
TCGA-13-A5FT	4.56438	0	105.392	530.164	306.864	3.4995	0.3035	8.7861	159.564	22.0286	61.931	7.8851	0.2425	5.5271	0.561313	low
TCGA-24-1544	2.24658	1	580.596	913.377	96.6152	0.8806	0.6639	7.9897	332.682	22.6277	58.1375	15.8485	0.0965	21.9121	1.0308	low
TCGA-25-1632	4.92877	1	460.472	548.144	140.833	1.3378	0.0749	18.2906	155.959	21.3125	110.462	16.2358	0.6123	7.9998	1.25758	high
TCGA-25-1635	4.33699	1	255.017	352.574	98.1821	1.2878	0.2047	20.0588	69.8335	20.7466	87.4573	4.9427	3.5312	6.0485	1.31557	high
TCGA-29-1703	4.9726	1	491.166	508.09	144.551	2.5866	0.8083	35.6333	33.172	15.0622	69.9438	5.8275	2.6688	54.7879	0.890127	low
TCGA-61-2008	2.55342	0	292.103	224.425	92.646	7.654	0.6124	5.2439	358.864	20.2904	141.541	14.5476	23.2564	1.9946	0.98786	low
TCGA-24-1567	1.43562	1	162.531	1723.97	168.428	2.6047	0.5499	13.9196	464.641	27.2222	101.967	27.0111	8.8298	1.2116	0.975208	low
TCGA-09-1661	3.20274	1	137.871	427.951	20.4191	1.3636	0.611	5.5217	241.753	11.54	35.2578	7.7625	0.2912	9.4348	1.08074	high
TCGA-23-1809	0.0438356	0	230.263	258.567	166.599	3.7038	0.6313	10.2899	297.998	19.5029	83.9715	24.1571	6.168	7.2039	0.860708	low
TCGA-09-0366	4.8137	1	700.348	572.865	86.8917	0.4222	0.7557	13.0802	105.77	22.3936	60.1266	11.3294	0.1568	12.8848	1.42819	high
TCGA-29-1699	3.03014	1	230.871	279.312	75.8725	20.9621	0.1907	9.7071	136.056	18.8993	85.6669	12.3829	0.7076	8.4912	0.795591	low
TCGA-23-1114	5.72329	1	802.488	564.701	116.253	1.7286	0.6318	14.1957	34.7284	28.0895	66.4197	14.4884	21.4425	24.8887	1.19104	high
TCGA-24-1431	1.59726	1	489.541	346.007	58.7706	0.6692	0.8286	17.6843	57.3845	21.4912	30.5719	1.3331	4.2505	5.8624	1.61881	high
TCGA-24-2262	0.030137	1	199.171	312.277	89.6423	8.8598	0.1166	20.2976	252.501	20.2676	80.2782	49.1012	3.7677	13.4922	1.04092	low
TCGA-25-2409	2.24932	1	408.565	285.797	71.1153	1.7311	0.4681	14.0818	277.392	15.8862	87.804	5.9096	7.9792	7.8764	1.33551	high
TCGA-OY-A56P	3.30685	0	245.373	729.699	240.318	0.1341	0.1314	18.2178	8.0829	25.0685	58.3898	15.8559	1.0622	30.4886	0.638939	low
TCGA-13-0887	5.55616	1	668.448	340.524	60.1505	1.3399	0.202	4.8653	332.142	12.7602	85.8468	9.0672	1.4584	12.3819	1.27477	high
TCGA-13-1409	0.569863	0	251.547	449.161	87.2062	0.0982	0.3207	13.3322	146.908	10.5219	92.7417	11.863	1.5493	5.8114	1.21673	high
TCGA-13-0883	5.74521	1	131.917	486.043	109.742	2.1975	0.2937	26.6461	166.835	11.5753	113.478	9.0136	0.5689	7.9165	1.28909	high
TCGA-13-1509	0.347945	0	124.397	296.513	40.7622	5.3973	0.4249	10.034	400.013	8.6031	104.494	6.163	1.3272	15.277	0.956933	low
TCGA-13-0724	0.227397	1	482.225	366.7	47.0035	1.6173	0.8392	17.2542	129.49	14.8125	52.183	10.9653	1.3885	7.0093	1.59573	high
TCGA-61-1725	2.61918	0	237.536	598.191	169.573	5.5102	0.4355	3.0103	201.849	10.9677	80.8108	17.8608	1.9298	5.9872	0.739862	low
TCGA-24-1616	3.1863	1	332.529	441.964	90.908	0.1043	0.6131	17.6067	72.5975	19.1217	92.912	16.1423	1.6144	2.4101	1.43811	high
TCGA-36-1581	2.05753	0	160.711	368.942	196.044	164.553	0.1152	25.9127	410.24	292.134	88.3182	24.4666	2.6568	21.4256	0.0634636	low
TCGA-13-1405	0.613699	0	325.991	173.048	58.9136	9.5484	0.5538	22.6184	246.5	28.1891	82.7667	7.0248	11.3232	15.7224	1.2142	high
TCGA-25-1319	5.41644	1	297.923	299.045	127.594	1.2804	0.2789	8.8171	46.4779	16.9763	65.1238	17.1541	3.1398	14.0209	0.908054	low
TCGA-30-1855	0.205479	1	100.723	594.677	84.102	30.5147	0.4048	38.6576	45.2147	33.3586	66.0169	8.3748	3.1525	13.6716	0.988465	low
TCGA-13-0923	0.534247	0	417.628	309.685	54.9591	15.7834	0.2423	3.6826	291.959	11.9652	38.8915	32.6373	0.5134	11.0564	0.878009	low
TCGA-29-1778	1.24384	0	254.047	537.041	54.9523	4.1297	0.3217	8.4488	39.1366	15.1931	68.0175	11.942	2.4339	24.5898	0.867265	low
TCGA-24-1548	1.35068	1	368.805	637.335	106.252	5.5299	0.2733	10.7836	301.642	31.1085	63.1222	16.1632	1.2324	4.4264	1.10881	high
TCGA-13-1512	0.257534	0	374.054	953.492	51.2283	37.7339	0.0721	34.7737	40.6723	29.3916	81.1126	7.5348	0.8902	11.2383	1.0835	high
TCGA-09-0364	2.43014	1	205.976	672.268	275.4	0.0449	0.528	11.3765	22.6695	16.26	38.6292	9.3372	3.4036	10.0276	0.671815	low
TCGA-13-0911	2.30959	0	377.659	213.03	62.3917	5.1369	0.3933	19.3486	316.243	14.7781	90.5228	16.8583	0.1714	13.2881	1.29731	high
TCGA-29-1691	4.0274	1	219.776	637.626	156.744	7.5574	0.9259	24.1305	30.4818	33.67	118.351	9.9085	1.5133	17.1464	0.928278	low
TCGA-09-2053	3.31233	0	202.814	469.594	71.7253	28.9329	0.2332	16.1579	55.7221	14.1275	92.9329	6.1572	1.6513	11.0591	0.756895	low
TCGA-13-0727	1.26575	1	349.436	350.579	70.5742	0.2466	0.3223	25.1516	91.7104	8.1935	69.5314	10.505	1.4487	5.9006	1.67234	high
TCGA-20-1687	0.221918	0	548.234	312.316	36.7678	6.8689	0.4344	15.4804	36.4226	18.3755	41.6921	3.4076	2.0245	2.3415	1.61729	high
TCGA-23-1110	4.54247	0	496.385	430.703	317.99	0.1178	0.462	5.7744	21.0906	10.092	34.1801	9.6195	0.7969	3.5626	0.707989	low
TCGA-23-1030	2.4274	0	450.079	363.398	56.3132	4.2492	0.3752	13.9595	265.721	13.5814	52.5114	9.0283	0.4769	14.6305	1.23782	high
TCGA-31-1946	2.51507	0	272.222	470.081	137.798	10.1471	0.768	14.3147	309.942	21.2929	70.8665	6.4213	2.3011	4.1056	0.963517	low
TCGA-36-1569	2.42466	0	272.574	290.093	57.8087	28.5909	0.1086	28.7238	64.2617	18.4387	150.796	9.9134	8.925	3.5619	1.15562	high
TCGA-09-2054	1.74521	1	29.6986	51.2384	312.683	10.4154	0.6282	11.9519	379.067	26.9786	152.318	24.0576	11.8642	6.4674	0.495346	low
TCGA-24-1564	2.15616	1	226.396	336.15	71.1455	26.198	0	17.9644	310.576	40.9162	51.2149	6.1364	0.5713	14.7914	0.788381	low
TCGA-30-1861	2.89863	1	278.934	538.929	94.4987	1.8782	0.7219	12.3501	131.599	20.4702	77.8853	7.6717	57.5506	3.1025	1.20383	high
TCGA-24-1426	0.446575	0	233.163	220.144	28.3204	0.0666	0.2611	5.1576	169.303	11.5046	81.2336	4.153	0.3715	2.2876	1.25826	high
TCGA-24-2035	2.34795	1	181.91	197.606	45.0597	23.6339	0.2527	32.2681	200.719	12.4016	65.6296	4.5564	54.2559	13.9758	1.12915	high
TCGA-04-1362	3.69315	1	310.086	440.004	124.886	0.3587	0.5274	28.804	349.409	24.0373	67.7883	9.631	0.5427	9.2314	1.45389	high
TCGA-24-1552	3.44932	1	466.123	675.895	73.4986	0.5842	0	12.5699	41.4825	20.2446	27.4897	5.9849	1.3778	6.2597	1.392	high
TCGA-09-0367	1.49863	1	754.898	548.63	36.8644	1.5883	0.5189	4.5726	172.292	8.9491	29.5541	11.667	0.1114	5.863	1.54547	high
TCGA-61-1995	0.167123	0	306.404	459.477	150.808	1.3845	0.472	14.1998	61.5943	23.1904	67.9915	13.4715	0.8678	8.5255	1.02743	low
TCGA-24-2267	3.96164	1	215.875	284.301	81.1424	48.2901	0.4909	8.6727	102.606	15.8517	73.0938	7.4413	0.3714	6.5423	0.505715	low
TCGA-23-1028	4.11781	0	266.517	435.107	79.8902	2.3631	0.7594	15.6338	220.113	14.2528	106.675	13.5225	3.213	24.1412	0.972249	low
TCGA-09-1670	1.49863	0	258.803	376.899	64.3348	1.2242	0.1091	8.6083	208.391	26.6699	117.886	8.8677	0.6735	8.5425	1.11936	high
TCGA-13-0762	2.68767	0	69.6624	597.591	45.484	1.1625	0.5925	8.6012	188.67	13.8105	66.1312	13.7156	0.1159	34.438	0.72796	low
TCGA-29-1783	0.60274	0	415.286	458.683	44.1373	8.4638	0.1499	36.5176	128.393	24.817	47.7694	5.4542	0.8349	7.169	1.97962	high
TCGA-OY-A56Q	1.57808	0	324.957	721.868	189.761	0.2903	0.5058	12.1171	20.9406	12.7646	31.3561	16.3019	0.1263	3.6259	0.988304	low
TCGA-04-1332	3.41644	1	229.484	303.815	67.0881	1.1407	0.3194	14.6925	109.277	12.641	115.804	14.8492	32.5032	22.9281	1.00083	low
TCGA-24-1843	0.290411	0	154.249	350.676	84.5229	4.6758	0.3666	12.4403	231.034	16.8775	57.0364	12.7532	1.2058	2.4766	1.10662	high
TCGA-23-1120	0.356164	0	286.945	265.322	79.1304	25.0469	0.1055	16.7708	185.687	21.9389	98.1703	10.5524	1.3695	11.3403	0.838032	low
TCGA-25-1318	2.91507	1	255.489	454.533	38.6369	2.5984	0.6367	10.348	29.2533	21.6223	58.0294	4.7495	3.4397	4.1831	1.28029	high
TCGA-24-1434	1.55616	1	283.527	311.944	51.3217	17.0228	0.1663	29.0663	209.811	25.6513	55.1453	6.2267	14.0217	7.1384	1.36247	high
TCGA-61-2097	5.05205	0	370.144	981.135	69.5058	1.875	0	17.5835	113.997	23.7242	135.5	11.1205	24.49	12.9975	1.29875	high
TCGA-25-1324	2.83562	1	141.003	418.647	204.351	13.6338	0.2148	11.463	18.7559	13.8424	25.3705	12.005	1.5527	9.0207	0.630501	low
TCGA-25-1871	2.08219	1	318.502	380.678	211.802	0.05	0.3917	21.0206	10.2654	19.8921	94.3274	23.0809	0.9604	4.3409	1.09382	high
TCGA-24-1467	8.83288	1	249.348	436.879	48.2503	8.2103	0.3974	31.0698	230.95	15.2447	57.7656	7.2762	0.5773	11.0981	1.52164	high
TCGA-24-1844	0.309589	0	237.997	237.646	81.0463	0.0315	0.2471	9.5988	126.506	21.2626	77.7435	14.2922	4.588	6.4381	1.13405	high
TCGA-25-1314	2.75068	1	154.959	182.562	127.888	7.6376	0.1306	13.707	182.539	20.9455	53.2942	14.6531	3.0902	2.2289	0.973107	low
TCGA-13-0720	3.71233	1	261.945	307.962	62.9706	1.9528	0.174	9.2435	292.668	16.4767	72.6921	6.2886	0.4424	10.0966	1.10114	high
TCGA-09-2051	5.25753	0	244.006	580.745	156.749	8.4827	0.5226	9.9324	850.715	30.4537	106.573	9.4759	5.3145	6.3388	0.828316	low
TCGA-20-0987	1.92055	1	774.479	354.622	49.0222	31.6876	0.492	24.0118	319.973	11.0464	28.4645	8.7731	0.0893	81.2824	0.464974	low
TCGA-25-1630	3.18356	1	133.905	370.965	47.6098	1.0219	0.3339	26.2063	109.034	17.7494	97.891	9.9624	10.5193	12.5991	1.42679	high
TCGA-61-1738	2.98356	1	1242.71	765.08	45.565	5.9199	0.6871	11.7136	410.155	24.016	97.5273	8.028	0.1664	14.5992	1.90984	high
TCGA-61-1737	3.73699	0	186.299	439.493	130.895	78.0879	0.9869	22.7896	283.25	22.1257	85.4809	18.065	4.4204	5.4431	0.359527	low
TCGA-29-1781	0.69863	0	134.833	257.659	96.1219	42.7288	0.3463	17.3094	145.272	13.7888	57.5761	8.1074	0.3055	3.6672	0.621086	low
TCGA-24-1435	3.6274	1	313.936	296.991	98.9403	2.5591	0.4239	15.3688	142.491	25.1359	79.042	12.8411	1.0778	6.401	1.21467	high
TCGA-30-1718	4.32603	1	358.065	679.144	111.118	8.2666	0.2307	33.25	370.983	25.4059	85.6711	9.1649	0.6807	15.2934	1.36109	high
TCGA-29-1784	0.446575	0	287.229	429.116	57.7714	52.0773	0.5803	3.3483	473.976	24.3588	43.161	7.9478	1.9671	6.0466	0.479973	low
TCGA-13-0800	0.676712	0	266.214	819.595	191.064	0.3221	0.4736	6.9743	288.188	14.93	114.97	25.2281	1.7488	11.56	0.771908	low
TCGA-24-2280	5.87123	0	134.92	263.834	73.2149	5.1737	0.6968	11.8402	103.727	29.3615	112.357	7.3378	24.181	17.4591	0.893738	low
TCGA-61-2016	0.0986301	1	516.787	892.629	122.766	1.4981	0.3507	13.2673	328.854	20.758	97.8903	10.4	5.1578	6.9048	1.25482	high
TCGA-13-0797	0.726027	0	612.356	725.988	57.5812	3.0622	0.9379	9.2412	82.6417	8.4536	44.0106	11.3643	0.2044	4.9439	1.45453	high
TCGA-04-1648	2.3863	1	446.17	404.192	78.7062	1.1535	0.646	6.8086	12.0387	22.6547	95.4125	18.9059	0.176	56.7197	0.593064	low
TCGA-25-2396	0.252055	1	303.07	299.175	61.7956	8.1351	0.268	30.5697	75.6015	11.353	106.748	7.484	1.6913	1.4749	1.72553	high
TCGA-30-1866	3.05205	1	585.735	299.745	29.5496	31.6144	0.2702	4.4375	51.5725	15.6697	62.7183	12.6338	0.916	30.0927	0.622427	low
TCGA-24-1845	0.317808	0	187.828	398.821	109.778	5.2659	0.6607	1.7609	120.684	13.849	35.052	8.9274	0.195	4.0932	0.840225	low
TCGA-09-1665	3.46849	1	362.44	221.661	80.2297	17.781	0.2897	10.1993	120.659	16.9562	44.3506	11.7088	0.8942	25.4681	0.712024	low
TCGA-13-1481	7.25479	1	236.191	384.732	61.5786	8.96	0.3158	10.3702	222.102	15.7693	66.0257	8.1055	3.2827	6.9329	1.03823	low
TCGA-25-2404	2.41918	1	388.483	363.503	102.687	7.9995	0.125	12.5329	348.09	20.4648	98.6423	8.1046	16.6771	13.7616	0.985639	low
TCGA-25-2392	0.0849315	1	238.309	388.401	78.2947	1.3968	1.2852	7.8408	43.4217	19.171	81.9749	10.3252	1.6439	1.3556	1.16142	high
TCGA-13-0906	3.74521	0	223.131	1335.16	154.811	18.3091	0	10.4898	272.575	20.4698	87.6257	12.1196	6.2649	11.1932	0.662421	low
TCGA-13-1505	0.350685	0	127.606	394.009	201.529	10.3117	0.3221	11.2802	128.759	17.7363	56.5885	8.7124	7.3413	18.3543	0.58054	low
TCGA-61-1907	2.60822	0	39.5068	487.978	58.8971	39.7044	0.233	9.9567	372.138	17.2137	85.97	24.5282	0.1269	8.4561	0.550574	low
TCGA-25-2400	3.50137	1	460.107	2688.97	163.065	1.6152	0.3089	10.9875	35.9409	28.8896	118.634	16.5492	4.5998	3.0067	1.10785	high
TCGA-24-2020	12.6685	1	247.917	578.784	114.134	1.0246	0.7057	2.2352	316.798	36.9144	33.2681	68.6023	1.0745	8.9255	0.869308	low
TCGA-24-1474	1.85205	1	549.114	764.697	346.192	0.6189	0.2855	13.9926	36.7033	24.8925	53.0089	8.9161	0.4925	13.0801	0.688918	low
TCGA-13-0891	5.75068	0	426.402	227.119	58.3259	0.9784	0.3836	0.6816	111.102	16.2635	66.1554	17.734	0.2786	37.6363	0.721636	low
TCGA-13-0884	8.93151	1	169.296	299.434	66.69	3.1134	0.1489	5.9194	115.358	12.1	66.8612	4.026	1.0137	6.6871	0.998641	low
TCGA-29-2414	7.18082	1	204.885	271.522	101.893	3.0164	0.5068	15.641	102.117	18.5147	66.9924	12.0766	5.0313	7.3111	1.11251	high
TCGA-24-1105	3.95068	1	282.421	346.361	96.8813	8.9946	0.2221	13.4703	182.921	8.7267	49.9812	6.9449	0.2016	22.1329	0.835339	low
TCGA-24-0975	1.81644	1	229.484	244.752	55.256	1.5994	0	18.3341	314.435	14.3439	78.5793	5.933	12.6852	8.5495	1.3417	high
TCGA-24-1422	0.0630137	1	467.668	339.149	60.3609	4.4772	0.3795	25.6148	270.114	17.6971	69.691	6.8734	27.223	9.3204	1.65402	high
TCGA-23-2077	9.65753	0	353.592	481.358	55.5867	11.6374	1.0139	12.3005	242.482	27.5281	86.5303	13.5895	0.3222	17.678	0.965234	low
TCGA-36-1571	1.90411	1	209.203	726.789	81.6607	0.6189	0.4622	9.9113	15.9593	22.9595	45.3971	10.4717	3.0003	9.239	1.06602	high
TCGA-25-1329	1.25205	1	406.234	327.379	67.4645	2.4182	0.5489	15.3419	34.5193	18.0132	100.34	4.0207	7.6385	4.386	1.43163	high
TCGA-13-0899	4.67945	0	738.446	664.168	55.0362	16.7014	0.4874	14.0272	36.2311	13.6949	57.5567	13.8744	3.4373	12.1691	1.25276	high
TCGA-25-1631	0.0246575	1	495.997	770.428	92.6992	0.1612	0.2529	17.4068	283.803	23.5713	106.629	10.9946	6.0955	6.7114	1.4793	high
TCGA-13-0801	0.690411	0	438.8	658.379	91.7104	12.9413	0.123	9.5072	97.6248	13.6164	39.5039	7.1291	1.5132	1.9293	1.0767	high
TCGA-09-1674	0.712329	0	819.705	881.592	407.003	0.0781	1.3775	15.9119	510.609	19.1064	61.5106	9.2887	2.2236	1.9023	0.851656	low
TCGA-24-1546	5.35616	1	602.806	159.556	49.5367	1.9172	0.3822	10.5303	225.202	16.6731	80.4638	14.4431	5.9572	4.0539	1.55923	high
TCGA-09-2044	0.509589	0	235.877	455.388	101.86	19.7742	1.0081	13.744	392.978	21.474	103.108	22.6412	0.0275	1.2832	0.90983	low
TCGA-29-1763	5.56712	0	214.225	451.425	93.6081	0.7569	0.2473	15.6239	384.498	22.6981	105.1	13.3045	1.383	43.9669	0.706347	low
TCGA-25-1623	1.54795	1	284.662	317.279	48.8095	49.4241	0.3464	29.5969	160.634	15.0055	41.5782	4.6986	12.414	3.5448	0.866185	low
TCGA-25-2398	3.75068	1	178.523	652.173	127.362	31.1684	0.1981	29.1848	81.6532	21.7529	79.1689	10.1599	43.3731	9.3567	0.818386	low
TCGA-25-2401	0.246575	1	338.792	747.184	103.871	14.102	0.4638	13.8687	382.497	15.6803	67.9878	13.9137	4.1776	10.2098	0.932223	low
TCGA-29-1696	2.8274	1	389.036	684.39	40.9195	3.3995	0	6.0339	19.8146	13.7701	71.1547	15.0438	0.8964	39.1387	0.767309	low
TCGA-10-0928	1.54247	1	235.768	405.304	118.919	0.1428	0.1866	15.0583	12.3444	14.6109	131.313	10.4512	0.2541	8.2013	1.11092	high
TCGA-25-2397	1	1	194.029	385.916	24.0416	0.7586	0.6609	1.8123	273.959	20.2838	94.4415	20.9473	0.135	10.7013	1.02495	low
TCGA-59-2351	9.67671	0	143.574	288.783	67.4473	4.2225	0.3791	9.2916	235.216	22.024	67.3228	12.5016	2.4554	10.1049	0.97872	low
TCGA-10-0931	2.73973	1	344.879	239.475	58.6965	1.4131	0.5659	3.2777	396.754	10.0018	46.5768	21.8901	1.0763	10.9138	1.04311	low

## Sheet: our model
id	time	status	CD3D	KLRB1	ITK	IL2RB	CCR7	ICOS	TSC22D1	IFNG	DNAJA1	SPON1	MYLK	riskScore	risk
TCGA-57-1586	1.86027	0	-0.310804	-0.460749	-0.425012	-0.432245	-0.5537	-0.43679	-0.405627	-0.41262	-0.647933	0.432045	-0.975769	1.38769	high
TCGA-10-0933	1.22192	1	-1.58424	-0.708207	-1.09349	-1.75698	-1.2534	-0.960579	-0.792114	-0.468663	0.422495	-2.53639	-0.990871	0.775032	low
TCGA-36-1577	2.14521	0	-1.72377	-1.35175	-1.07144	-1.83861	-1.0062	-1.11264	2.45668	-0.880194	0.751546	-1.54764	-0.911039	1.67008	high
TCGA-13-0888	5.86575	0	-1.80389	-1.2707	-1.12493	-1.9671	-1.57711	-1.20523	-0.165489	-0.880194	-1.86199	-0.567561	0.269215	0.978429	low
TCGA-59-2363	0.452055	0	-1.3274	-1.09457	-0.824515	-0.936367	-0.367475	-0.990793	2.34412	-0.532246	0.290471	-0.0550265	-0.421304	1.4431	high
TCGA-04-1530	9.92329	1	0.722692	0.444932	0.507214	0.564886	0.490695	0.649593	-0.802501	1.59447	-0.321011	0.186879	0.633586	0.530519	low
TCGA-25-1627	1.07945	1	-0.374785	-0.494103	-0.424809	-0.483096	-0.808114	-0.946715	-0.0174532	-0.774199	0.566048	0.558747	0.0672235	1.31138	high
TCGA-13-0890	5.66575	0	0.772533	0.639205	-0.346701	0.731982	0.480003	0.257456	-0.589137	0.132622	1.21993	0.157157	0.711935	0.52044	low
TCGA-24-1550	3.42192	1	0.096459	-0.0270576	0.372794	0.624159	-0.0371005	1.21713	0.112131	0.310325	0.0209366	-1.34625	0.304567	1.68855	high
TCGA-61-1724	1.74521	1	-0.206173	0.31142	0.292882	0.397483	0.601782	-0.308213	-0.143694	-0.485185	1.00205	1.52034	0.929405	0.411364	low
TCGA-20-0991	2.18356	0	2.33606	2.16628	1.64834	0.953192	1.52006	1.48458	-1.84294	2.63043	-0.548412	0.0239524	-0.73121	0.303102	low
TCGA-29-1766	3.28493	1	0.818792	0.625024	0.2195	-0.348787	-0.0984003	0.249092	1.20434	0.780345	-0.333218	0.59055	0.584407	0.53199	low
TCGA-20-1683	2.11507	0	-0.33691	-0.128141	-0.103742	-0.183258	0.112959	-0.249264	-0.766971	-0.246817	1.10922	-1.19695	2.30217	0.631375	low
TCGA-13-0799	0.649315	0	-0.085094	-1.00219	-0.476096	-0.618721	-0.807407	-0.317151	-1.71502	0.22015	0.425551	-1.19444	-1.24874	2.04511	high
TCGA-24-1850	0.460274	0	0.49086	-0.477808	-0.121659	0.348208	-0.161847	-0.475861	-0.00753672	0.488853	0.385384	-0.451665	-0.101703	3.53704	high
TCGA-24-1551	4.32603	1	0.771633	1.1143	0.740114	1.14122	0.3041	0.423856	-0.587669	0.233896	0.585261	0.821566	0.468234	0.71752	low
TCGA-61-2000	1.20822	0	-0.156733	-0.205118	-0.207632	0.678733	-0.271415	-0.351695	0.215899	-0.136003	-0.976643	0.755633	-0.792265	2.8411	high
TCGA-04-1536	2.42466	1	-1.08384	-0.780764	-1.07274	-1.45021	-1.13808	-1.01403	0.155748	-0.880194	-1.11015	-1.49912	-1.01155	2.17211	high
TCGA-10-0927	6.82192	1	-1.05807	-0.606359	-0.735033	-1.33326	-1.39978	-1.13121	0.661733	-0.880194	-2.09457	-0.324038	-0.179966	2.12404	high
TCGA-24-1847	0.939726	0	2.07831	3.1449	3.25821	2.0936	1.93486	2.4013	0.863933	4.29195	0.924957	0.649852	2.07554	0.0819261	low
TCGA-25-1313	2.24658	1	-0.544125	0.126196	-0.547665	0.0182116	-0.0593504	-0.358943	-0.491796	-0.688844	0.135274	-0.12309	0.0351471	0.7354	low
TCGA-24-1417	0.652055	0	1.20702	1.91552	2.74517	2.11244	2.46928	2.66	0.450128	0.519113	2.30605	0.889319	2.35709	0.18956	low
TCGA-13-0920	1.15068	0	-0.0573144	-0.820868	-0.454436	-1.0978	-0.656791	-0.49331	-0.738776	-0.0330942	0.0635932	0.307866	-0.989609	0.939949	low
TCGA-13-0804	2.93973	1	0.117582	1.09293	-0.305368	0.20843	-1.01199	-0.702484	-0.407854	-0.448756	-2.85795	-0.430125	-1.80996	3.82596	high
TCGA-24-1558	1.6274	1	-1.49237	-1.2415	-1.03883	-1.3381	-0.824552	-1.07541	1.19611	-0.880194	0.466048	-0.612256	0.242474	1.08461	high
TCGA-61-2101	4.62466	1	-0.637601	-0.565795	-0.596817	-0.486104	-0.617601	-0.819255	1.16485	-0.539008	-1.59275	1.48822	-0.336545	1.46978	high
TCGA-24-2024	4.84658	1	-0.56145	0.00290101	-0.533875	-0.0950442	-0.972399	-0.986762	0.627632	-0.444184	-0.829734	0.799004	1.05342	1.15699	high
TCGA-13-0919	1.2411	0	0.27927	-0.00934723	-0.422371	-0.491619	-0.213862	-0.0910682	-0.665608	-0.512291	-0.647778	0.24427	-0.340731	0.918612	low
TCGA-24-2281	3.71781	0	1.21043	1.01918	0.970859	1.18055	0.687183	1.10806	-0.607121	1.90612	-0.338437	0.613712	0.0101383	0.571747	low
TCGA-13-1488	5.90137	1	0.965368	0.642575	0.19475	-0.0490363	0.656695	0.437	-1.04925	0.751241	-0.300235	-0.0945522	-0.675315	0.573586	low
TCGA-23-1109	4.27945	1	0.5192	0.534525	-0.417706	0.0786918	0.451483	-0.930095	1.53348	-0.65888	-1.14732	1.16605	-0.421994	2.01513	high
TCGA-24-1413	0.526027	0	-0.717099	-0.859055	-0.715495	0.0475375	-0.598026	-0.0145895	0.124901	-0.494041	0.635667	0.186461	-0.153786	1.12197	high
TCGA-25-1634	2.98904	1	-1.86216	-1.26285	-1.18408	-1.91238	-1.54197	-1.20523	0.934538	-0.880194	-2.19785	0.422823	-1.092	1.08729	high
TCGA-24-1436	0.712329	1	-0.17614	0.189074	0.11029	0.783689	0.0559342	0.171716	0.511375	-0.293374	0.489763	0.11059	-1.12445	1.7758	high
TCGA-13-0897	4.78904	0	1.0967	1.14888	-0.120025	0.798274	-0.300861	0.379142	-0.717593	0.239741	0.738508	-0.00922923	-0.610591	0.834679	low
TCGA-13-0725	1.03288	1	0.285894	0.110528	-0.49105	-0.59654	-0.419421	-0.162455	1.05019	-0.880194	-0.368118	-1.12638	-0.952283	2.68228	high
TCGA-23-2078	7.29041	0	1.52702	1.1141	2.73437	1.23913	4.48225	1.4427	0.528113	0.462062	0.513748	1.24084	0.194223	0.687708	low
TCGA-23-1032	0.230137	1	-1.21727	-1.44476	-1.10393	-1.40196	-1.46323	-1.15115	-0.9318	-0.830439	1.48641	-0.819422	-1.50122	1.25065	high
TCGA-57-1583	0.947945	1	-1.42345	-1.35854	-0.928073	-0.557416	-0.846408	-0.700416	-0.328666	-0.880194	-0.77307	0.488264	-0.011227	1.32439	high
TCGA-24-1923	1.89041	1	-1.14443	-0.580817	-0.740968	-1.40029	-0.667079	-0.683473	-0.693659	-0.345809	-0.474785	-0.330267	0.716067	0.355658	low
TCGA-61-1910	3.08767	0	-1.22868	-1.08678	-0.613329	-0.49832	-1.40551	-0.945459	1.21001	-0.880194	0.155643	1.06865	-1.2901	2.07183	high
TCGA-24-1103	4.50959	1	-0.49102	-0.611703	-0.924157	-0.497288	-0.97663	-0.777876	0.335054	-0.477902	0.721286	1.26061	-1.8397	0.915284	low
TCGA-25-1628	1.71781	1	1.69962	0.973743	2.69388	1.70892	1.2117	2.29536	0.581067	3.33906	1.42641	0.84731	1.26926	0.395693	low
TCGA-25-1326	3.42192	1	0.330666	-0.182977	0.844988	0.519558	-0.693217	0.385963	-0.366788	1.3441	-0.350109	0.464528	1.39651	1.23623	high
TCGA-57-1584	1.76164	0	-0.747848	-0.367649	-0.55384	-0.384977	-0.992869	-0.968907	0.00823552	-0.660536	0.676768	1.02339	0.775058	0.637924	low
TCGA-30-1853	3.02192	1	-1.69262	-1.42409	-1.1055	-1.77227	-1.65959	-1.15652	-0.143906	-0.880194	-2.00761	-0.954444	-0.689228	2.15644	high
TCGA-20-1685	1.39178	0	0.264408	0.591003	0.765444	-0.0221702	0.567235	0.319978	-1.4118	-0.490938	0.592768	0.730353	-0.386179	0.435204	low
TCGA-24-1470	0.287671	0	1.59869	1.8411	2.73198	1.52975	2.22455	2.69997	-0.310252	0.548281	0.749114	-0.180494	0.125145	0.569701	low
TCGA-23-1123	2.78904	1	1.42735	0.353418	1.80032	1.22932	2.31624	2.04125	0.22724	1.39083	-0.180553	-0.287089	0.400802	1.41095	high
TCGA-29-1711	2.88493	0	1.41096	0.525973	1.7996	1.7397	0.569533	1.57435	1.6427	2.12572	1.39571	0.967264	1.76532	1.03991	low
TCGA-13-1510	0.213699	0	0.598925	0.166364	-0.269835	-0.295867	-0.413402	0.223086	-1.08882	-0.0836563	-0.606652	0.718274	-0.51534	0.672714	low
TCGA-09-2056	1.03836	0	0.373888	0.185697	-0.779634	-0.221825	0.222584	-0.529393	1.67191	-0.732749	-0.0187656	0.73661	-1.30777	1.45585	high
TCGA-13-0886	6.18904	0	0.908868	1.37859	0.592822	0.632287	0.767149	0.479941	-1.31249	0.528077	-1.61985	-0.631217	0.160554	0.979393	low
TCGA-10-0934	0.558904	1	-1.80133	-1.50542	-1.15968	-1.97684	-1.46709	-1.20523	-2.38434	-0.839046	-0.895296	-3.9721	-2.74124	4.53473	high
TCGA-24-1423	0.520548	0	-0.423771	-0.692672	-0.38107	0.333456	-0.852409	0.530095	1.20975	0.0877178	0.227811	1.22084	0.632691	0.808444	low
TCGA-24-2019	0.405479	0	0.716461	-0.0101487	0.717603	0.448348	0.88509	0.19162	-0.249675	0.50666	0.534475	0.773415	0.322214	1.08065	high
TCGA-23-1113	2.6	1	-1.56948	-1.22439	-1.15994	-1.60469	-1.45835	-1.20523	0.575891	-0.880194	-0.665484	-0.142674	-1.99134	1.48607	high
TCGA-29-1690	3.96712	1	0.916674	0.980262	0.476269	0.444996	1.29781	1.31091	2.56152	-0.619231	-0.568367	0.263921	-0.597599	1.22343	high
TCGA-04-1347	5.25753	0	-0.969083	-1.26523	-1.12335	-1.83861	-1.16463	-0.922633	-1.20135	-0.880194	-2.6291	-0.830451	-0.74163	1.97787	high
TCGA-24-1924	2.51781	1	1.33674	0.0955752	0.85701	0.841835	0.866312	2.28947	0.60492	1.94427	1.1812	0.45247	0.540632	0.363363	low
TCGA-57-1993	2.09041	0	-1.17991	-0.943106	-0.513847	-0.531989	0.365534	-0.946176	0.195328	-0.732749	0.549037	0.208484	0.906472	0.791223	low
TCGA-25-1312	0.0849315	1	-0.752491	-0.889989	-0.736401	-0.672519	-0.834368	-0.815382	0.884512	-0.880194	-1.42189	0.459198	-0.35481	2.54123	high
TCGA-23-1029	0.734247	0	-1.33609	-1.16324	-0.794512	-0.844916	-0.449188	-0.27233	0.527589	-0.684781	1.59221	0.571802	1.42509	0.274286	low
TCGA-61-2088	0.39726	0	-1.49577	-1.13912	-0.997045	-1.32921	0.369538	-1.03341	1.36637	-0.571255	-0.691971	-2.55408	-0.877583	2.86664	high
TCGA-61-2104	6.40548	0	0.344486	-0.289198	0.929142	0.594303	1.13054	0.863004	-0.23073	0.692028	0.425642	0.55191	-0.579495	1.0613	high
TCGA-13-0885	7.61644	0	1.81938	1.51106	0.932705	0.737251	1.15704	1.48229	-1.75981	2.21334	0.840714	0.577802	-1.71471	0.180806	low
TCGA-24-1425	0.49589	0	0.0123275	1.31546	0.924467	1.44754	1.16798	0.802169	-0.49388	-0.196735	0.679272	-0.467934	1.46857	0.566717	low
TCGA-04-1364	2.80548	1	-1.86126	-1.3787	-1.1685	-1.77878	-1.22932	-1.12905	-0.808771	-0.775683	-0.0409241	0.249965	-0.498201	0.396005	low
TCGA-31-1951	1.87397	0	0.84956	0.447816	1.70728	1.98023	1.01118	1.85017	1.35795	0.570237	0.943667	0.969347	0.474218	1.74003	high
TCGA-13-0714	0.517808	1	0.665131	0.653409	0.0735551	-0.0116839	0.860247	-0.706308	-0.328571	-0.633706	-1.68929	-0.158941	-0.554849	2.76529	high
TCGA-61-1998	0.460274	0	-0.384593	0.511544	-0.676839	0.0363148	-0.787837	-0.581668	0.178379	-0.469541	-0.00410114	0.715779	0.125158	0.561577	low
TCGA-09-1662	7.44384	1	0.171055	1.45881	0.782243	1.15948	0.804396	-0.102063	1.73436	-0.145283	0.462444	1.4704	-0.356787	0.781205	low
TCGA-13-0913	2.49863	0	-0.678431	-0.664345	-0.926849	-0.944716	-0.268174	-0.878949	0.653506	-0.508051	0.277418	0.69817	-1.0261	0.708629	low
TCGA-09-0369	2.96438	1	-1.01301	-0.90027	-1.06499	-0.625942	-0.567851	-1.08825	-0.459496	-0.880194	0.021812	-0.63288	-0.230081	1.62959	high
TCGA-04-1651	3.01918	1	-0.285097	0.219762	-0.653511	-0.275324	-1.00983	-0.852907	-0.946897	-0.532021	-0.383779	-0.119444	-2.34579	1.6484	high
TCGA-24-2261	0.0657534	1	1.35917	1.01704	2.4376	1.72674	1.73714	1.711	-1.23037	2.68711	-0.292945	0.767513	0.887786	0.55432	low
TCGA-10-0937	1.66575	1	1.4734	0.76522	-0.385872	0.349816	-0.734011	-0.169672	-0.966221	-0.701312	-0.637102	-0.176361	-1.08242	3.59816	high
TCGA-20-1684	1.59178	0	-1.30757	-1.23225	-1.04676	-1.40601	-0.913389	-1.0615	0.819194	-0.81281	1.12029	1.55481	-0.143038	0.338687	low
TCGA-61-1733	2.64932	0	-0.795577	-0.873903	-0.501483	-0.615605	-1.15322	-0.686787	0.541092	-0.623192	-0.0716805	0.605704	-0.462153	1.54166	high
TCGA-23-1024	1.28219	0	-0.335337	0.0269922	-0.893271	-0.760006	-0.558142	-0.803138	-0.611218	-0.191011	0.33601	-0.938331	-2.18687	1.02745	low
TCGA-25-1625	2.30137	1	0.0261357	0.472533	-0.374879	0.47221	-0.67874	-0.131193	0.600241	-0.48121	-0.741569	-1.0408	0.509497	2.72331	high
TCGA-23-2081	6.41644	1	-0.7754	-0.737449	-0.806192	-0.373782	-1.00677	-0.657152	-0.167704	-0.75523	0.965621	0.933199	-0.273229	0.744728	low
TCGA-13-0908	3.73699	0	0.36993	-0.753873	0.260304	0.783223	0.312288	1.53381	-0.0966988	-0.0980694	-0.26962	0.356588	0.864226	1.57118	high
TCGA-30-1714	3.1726	1	-1.03507	-0.43894	-0.950457	-1.49051	-1.36724	-0.872364	0.396875	-0.880194	-1.29935	0.70989	-0.855885	0.643123	low
TCGA-25-1320	3.16438	1	-0.123644	-0.632736	0.0368264	0.126215	-0.275031	-0.23973	0.884422	-0.424249	0.871449	1.2114	0.804057	1.27837	high
TCGA-13-1404	0.550685	0	0.096459	-0.176849	-0.461225	-0.466418	-0.21593	-0.449543	-1.72821	-0.342252	-0.494264	-1.23372	-0.336025	1.65659	high
TCGA-23-2084	4.15342	1	-0.378524	-0.44239	-0.436417	0.545292	-0.382831	0.292525	0.000135826	-0.521689	1.73029	0.660129	1.31244	0.567226	low
TCGA-23-1022	4.13973	1	-1.45115	-1.05623	-1.15381	-1.69749	-1.12247	-1.20523	0.867923	-0.779396	-2.03485	-0.901718	-1.02999	2.13637	high
TCGA-24-2023	3.73699	1	0.002091	0.601999	-0.147934	0.923737	-0.40964	-0.0642463	0.472736	0.309676	-0.482863	0.637594	-0.0296607	1.15841	high
TCGA-24-1544	2.24658	1	-0.846241	-1.26728	-0.895932	-1.38207	-1.57537	-0.860633	1.33888	-0.325787	2.07425	-2.98965	-1.68705	4.24503	high
TCGA-25-1635	4.33699	1	1.01095	0.609187	1.00382	0.696079	1.27441	0.658262	-0.17755	-0.147415	1.1825	0.492784	0.874754	0.816836	low
TCGA-29-1703	4.9726	1	0.00671219	-0.451212	-0.583205	0.145442	-0.4974	-0.284869	1.97972	-0.364721	0.149815	0.784	0.708363	1.80193	high
TCGA-61-2008	2.55342	0	-0.141677	-0.63766	-0.270986	-0.0267981	-0.337786	0.0941934	-0.676546	0.0974315	-0.519913	0.703743	0.285174	0.947382	low
TCGA-24-1567	1.43562	1	-1.43055	-1.43188	-1.02686	-1.71097	-1.11435	-1.07617	0.365439	-0.880194	1.59514	-2.83317	-0.384968	2.01875	high
TCGA-09-1661	3.20274	1	-1.18287	0.182233	-1.03119	-1.50114	-0.763857	-1.12063	0.77638	-0.444837	-3.42806	-0.503391	-0.867366	0.952522	low
TCGA-29-1699	3.03014	1	0.0693375	0.238884	0.562851	1.77503	1.44952	1.29545	-0.408475	-0.716257	1.1069	0.864369	0.30993	0.854456	low
TCGA-23-1114	5.72329	1	-1.42849	-0.898999	-0.909278	-1.37557	-0.367631	-1.11011	0.0270907	-0.880194	0.837815	-0.160099	0.417886	0.426429	low
TCGA-24-1431	1.59726	1	-0.539758	-0.112017	-0.654617	-0.421682	-0.715165	-0.721032	-0.946928	-0.576974	-0.924257	0.563245	-1.26001	0.993558	low
TCGA-24-2262	0.030137	1	0.661515	0.306134	0.88964	0.929189	0.389571	0.108675	-1.10259	1.66565	-0.00217461	-0.0327711	1.54032	1.06012	high
TCGA-13-0883	5.74521	1	0.687937	0.0254187	0.988473	0.42766	0.168595	0.519289	0.265243	1.05729	0.591492	0.0410363	1.06744	1.21662	high
TCGA-13-0724	0.227397	1	0.295245	0.38293	-0.644015	-1.08237	-0.791533	-1.05298	-0.643649	-0.242187	-1.75917	-0.722696	-1.0128	1.70018	high
TCGA-61-1725	2.61918	0	0.243546	0.235592	-0.335472	-0.189213	0.173316	-0.368648	-1.23002	0.460378	0.813478	-0.327794	-0.196039	0.505917	low
TCGA-13-1405	0.613699	0	0.800011	0.225211	0.816555	0.692836	1.31596	-0.134202	0.59342	1.23013	-0.27536	0.290665	0.991682	1.6361	high
TCGA-25-1319	5.41644	1	-0.0047477	-0.615233	-0.215518	0.2705	0.500569	0.153395	0.986952	-0.574227	1.44121	0.549748	0.916014	1.04407	low
TCGA-29-1778	1.24384	0	0.768227	1.15581	0.835713	1.20765	0.543489	0.392204	-1.00039	0.691188	-0.429994	-0.225282	0.0338862	1.3312	high
TCGA-24-1548	1.35068	1	-0.619469	-1.1134	-0.370892	-0.483022	-0.301987	-0.0699559	0.805574	-0.427273	0.738422	1.09059	0.134447	0.762188	low
TCGA-13-0911	2.30959	0	0.501794	0.0553555	-0.531337	-0.571998	0.890358	-0.0485981	0.469104	-0.537428	-0.619028	0.431455	-0.492098	0.787704	low
TCGA-29-1691	4.0274	1	0.17404	-0.190199	-0.300318	0.109787	-0.0613698	-0.0408764	-0.159718	0.136272	1.68067	-2.51835	0.0772014	2.32905	high
TCGA-13-0727	1.26575	1	-1.07789	-0.751257	-1.04036	-1.33619	-1.37567	-1.0306	0.466667	-0.641209	-1.55473	-0.172528	-1.28198	1.61101	high
TCGA-31-1946	2.51507	0	0.703762	0.874183	0.925452	0.972796	1.06614	1.29312	-0.855166	0.0172222	0.920551	0.900314	1.00545	0.312826	low
TCGA-09-2054	1.74521	1	0.0163399	0.0533741	-0.302454	0.17394	1.08149	0.11891	0.301523	-0.880194	-0.796876	-1.35884	0.983194	2.04789	high
TCGA-24-2035	2.34795	1	1.07107	2.28513	0.827173	0.884408	1.94368	0.942905	0.252183	-0.0967385	-1.31422	0.297697	1.14265	0.331676	low
TCGA-04-1362	3.69315	1	-0.861828	-0.808843	-0.683318	-0.211987	-0.348936	-1.04599	2.07678	-0.539685	-0.414429	0.721873	0.112067	2.27315	high
TCGA-23-1028	4.11781	0	0.384161	1.13612	-0.240261	0.155379	0.702163	-0.0795466	-0.847859	0.00866081	0.188324	-0.549064	-0.293598	0.44893	low
TCGA-13-0762	2.68767	0	-1.10488	-0.67098	-0.878561	-1.61896	-1.28315	-0.89498	-0.53443	-0.880194	-2.38897	0.443542	1.25291	0.592348	low
TCGA-29-1783	0.60274	0	0.444957	0.450414	-0.20632	0.252136	0.0737909	0.0437307	0.448082	0.566125	-1.50884	-0.261276	-0.607961	1.69414	high
TCGA-04-1332	3.41644	1	-0.418247	-0.271678	-0.694974	-0.759462	-0.326937	-0.924407	0.195546	-0.880194	0.328984	-0.140588	1.80016	0.723118	low
TCGA-25-1318	2.91507	1	-0.644394	-1.03582	-0.671266	-0.549129	-0.667823	-0.398317	-0.0275622	-0.880194	0.160781	0.229629	1.06485	1.1319	high
TCGA-61-2097	5.05205	0	-0.907357	-0.56354	-0.354807	-0.4872	0.478959	-0.530856	0.267576	-0.880194	0.0305834	1.12728	1.56565	0.413217	low
TCGA-13-0720	3.71233	1	-0.995016	-0.494675	-0.54809	-0.925433	-0.445837	-0.84538	-0.385259	-0.623192	0.0964506	-1.93857	-0.872628	1.8207	high
TCGA-61-1738	2.98356	1	-0.975062	-0.50466	-0.646882	-0.293841	-0.764152	-0.0502153	0.554705	-0.653448	0.212161	-0.060037	-2.27007	1.29236	high
TCGA-61-1737	3.73699	0	0.0404699	-0.164653	-0.00353635	0.346865	-0.488502	-0.236688	-0.264957	-0.144508	0.799711	0.524969	0.909108	1.10917	high
TCGA-29-1781	0.69863	0	1.84234	1.0027	1.79969	0.794423	0.21301	1.67782	-1.42557	2.19294	0.0840608	-0.434232	-0.36024	0.911361	low
TCGA-04-1648	2.3863	1	-0.258599	1.45814	-0.461637	0.108273	0.506794	-0.900411	0.409785	-0.686931	0.393221	-4.16862	-0.685618	3.13804	high
TCGA-25-2396	0.252055	1	0.652432	-0.110328	0.299878	0.599029	-0.427319	0.840441	-0.393423	0.969455	0.324375	0.949226	1.92658	0.549619	low
TCGA-30-1866	3.05205	1	1.12806	0.500019	-0.296053	-0.180171	-0.500939	-0.0361656	-0.471803	1.26924	-0.383483	0.126358	-0.448909	0.743314	low
TCGA-24-1845	0.317808	0	-1.10111	-1.11451	-0.948728	-0.758982	-0.717653	-0.638248	-3.14512	-0.206833	-0.166729	0.193922	-1.20473	0.508965	low
TCGA-09-1665	3.46849	1	0.390345	-0.165039	-0.547027	-0.684966	-0.308002	-0.160503	-1.35905	-0.10855	0.829773	0.693449	-1.37832	0.452797	low
TCGA-13-1481	7.25479	1	0.00817916	0.353713	-0.318033	-0.0469383	-0.510665	0.158512	-0.782638	-0.431382	-0.821702	0.405938	-0.0831466	0.680962	low
TCGA-25-2392	0.0849315	1	0.477806	-0.226918	0.507933	0.262127	1.46405	0.307413	-1.68761	-0.334736	-0.939746	-2.17313	-0.810395	5.36315	high
TCGA-13-1505	0.350685	0	0.579564	0.557434	0.451432	-0.0222516	0.591055	0.0226552	0.961173	0.0536975	1.15615	-0.956546	0.840091	1.09984	high
TCGA-61-1907	2.60822	0	1.87715	1.42893	1.87498	0.762982	1.3336	1.74512	-1.01827	1.17143	1.76868	-2.30884	-1.1652	1.30117	high
TCGA-13-0891	5.75068	0	-0.359473	-0.0820161	-0.993278	-0.286459	-0.885688	-0.682054	-1.44885	-0.880194	-0.214182	0.802901	1.88981	0.41315	low
TCGA-13-0884	8.93151	1	1.04401	1.85841	0.094416	1.18649	0.167684	0.399353	-0.656784	-0.176462	0.998311	0.189122	1.5487	0.383364	low
TCGA-24-1105	3.95068	1	0.0251856	0.135222	0.0760872	0.139318	-1.22467	-0.65793	-0.924228	0.439933	-0.937643	-0.0720065	-0.497348	2.31143	high
TCGA-24-1422	0.0630137	1	0.536986	1.47518	0.774182	2.04073	0.812967	0.0974204	0.0547709	0.140609	-1.59355	1.20877	0.393732	1.98255	high
TCGA-25-1631	0.0246575	1	-1.14898	-0.682931	-0.831832	-0.894904	-0.798045	-0.969269	1.72145	-0.690997	0.727821	0.285183	-0.738894	0.951929	low
TCGA-13-0801	0.690411	0	1.05113	-0.300759	-0.443774	0.0523164	-0.112715	0.170368	-0.0331827	0.408098	0.486396	-0.287706	-1.55576	2.34329	high
TCGA-09-1674	0.712329	0	-1.7841	-1.15066	-1.10341	-0.755438	-1.10929	-1.14838	0.0403567	-0.726431	1.46914	-1.6304	0.156797	1.27475	high
TCGA-24-1546	5.35616	1	-0.297942	-0.418804	-0.504412	-0.204176	-0.138161	-0.726018	0.953928	-0.689561	-1.09806	1.29175	1.97378	1.09452	high
TCGA-25-2401	0.246575	1	0.739827	0.409777	0.849803	0.872413	0.541796	1.47618	0.0636584	0.527331	-0.33504	-0.110721	0.626219	1.08799	high
TCGA-10-0928	1.54247	1	-1.20458	-1.10491	-1.12072	-0.912029	-1.02353	-0.910962	0.575972	-0.880194	1.06261	0.362718	0.0930089	0.721599	low
TCGA-59-2351	9.67671	0	0.70856	1.10917	0.760345	0.854003	0.131979	0.410351	-0.600303	0.792487	-0.437071	0.513724	0.875144	0.664452	low
TCGA-10-0931	2.73973	1	0.0885724	0.218971	-0.955401	-0.362901	-1.08809	-0.753903	-1.93318	-0.834233	-0.405785	0.137462	-2.17619	1.27251	high
TCGA-25-1633	5.18082	1	1.44485	1.56922	2.71335	1.32827	2.6131	2.62922	0.235346	0.367148	0.489818	-1.42801	1.42855	0.940904	low
TCGA-23-1122	3.25753	1	-0.503471	-0.522577	-0.693402	-0.464269	-0.231846	-0.559736	0.661749	-0.33411	1.34585	0.572498	0.54531	0.506849	low
TCGA-61-2003	0.334247	0	0.831701	0.789689	1.23513	0.926109	1.08725	-0.0824796	1.12239	0.149435	-1.01082	0.488894	1.88291	2.62817	high
TCGA-29-1710	2.60548	1	1.34603	3.327	2.1336	2.1997	1.6418	1.82432	0.674089	0.773981	-0.756778	0.397302	0.56084	0.402611	low
TCGA-04-1338	3.88493	0	1.00051	0.939507	0.825129	0.26378	0.532204	1.02716	-1.77209	1.24237	-1.14115	-1.1238	-0.147978	0.756216	low
TCGA-61-2092	4.30959	0	-1.64894	-1.16081	-1.02585	-1.45426	-1.28623	-1.1177	-0.961751	-0.760144	-0.22489	-3.60931	-1.59636	4.03125	high
TCGA-25-1315	4.33699	1	-1.73907	-1.31903	-1.13761	-1.80202	-1.08869	-1.03828	0.0299597	-0.725703	0.371879	-0.117289	-0.256463	0.435719	low
TCGA-24-2290	3.01918	1	-0.311689	-0.917718	-0.110605	0.0511161	0.212067	0.183187	-0.85534	-0.425761	0.905222	2.12274	-0.911761	0.52748	low
TCGA-04-1514	4.71233	1	-1.52902	-1.20329	-1.06139	-1.26157	-1.01211	-1.09211	0.00275531	-0.579036	2.2142	-1.57064	-0.335542	0.805362	low
TCGA-04-1331	3.66027	1	-0.486179	-0.443616	-0.601803	-0.951716	0.414655	-0.477001	0.453779	-0.596054	0.401617	-0.215327	-0.609489	0.684929	low
TCGA-09-1666	4.8	0	1.1426	1.14584	0.549438	0.509862	-0.0751129	0.827488	-0.411538	1.71222	1.46175	-1.10342	0.413189	0.441003	low
TCGA-61-2098	5.46027	0	-1.7481	-1.27241	-1.0396	-1.68897	-0.618866	-1.06359	1.83113	-0.880194	0.0694215	-1.61474	-0.184936	1.47615	high
TCGA-24-1849	0.482192	0	1.37301	2.065	2.66719	1.433	3.26607	0.903563	-0.271222	0.228373	-0.33522	-0.322564	0.485476	1.34078	high
TCGA-24-0982	1.86027	1	-0.393084	-0.371297	-0.514477	-0.910962	-0.271857	-0.48328	-1.09097	-0.511398	-0.899024	0.196208	0.234374	0.632632	low
TCGA-61-2095	5.13699	1	-0.145755	1.29979	1.36515	2.15677	0.912929	0.575902	1.9921	-0.801541	-1.28515	0.741988	0.589819	3.90046	high
TCGA-24-1563	3.97534	1	0.288879	0.460214	0.179205	0.391916	0.374796	0.100428	0.866191	0.356329	1.03274	0.641014	0.97326	0.5031	low
TCGA-24-1428	1.44932	0	0.471888	0.451256	0.12607	1.49453	-0.11332	0.670874	-1.26112	0.0203119	-0.820278	0.652104	-1.41966	2.18757	high
TCGA-13-1507	0.39726	0	1.49982	0.554311	1.24848	0.704465	0.797713	2.11622	1.92034	0.942549	0.663354	-0.269877	-0.769449	1.42947	high
TCGA-04-1542	7.01644	1	-1.83794	-1.17786	-1.14159	-1.93041	-1.18554	-1.15294	0.792917	-0.880194	-1.6311	0.116316	0.052627	0.686667	low
TCGA-13-0766	1.78356	0	0.145337	-0.521416	-0.738912	-0.791406	-1.07163	-0.723604	-0.94445	-0.111799	0.436451	-0.890782	-1.561	2.02549	high
TCGA-24-2254	4.75616	1	-1.45728	-0.552657	-0.671712	-0.746171	0.180345	-1.01533	1.01142	-0.880194	0.816228	0.156983	0.992723	0.460479	low
TCGA-25-1321	2.83014	1	-1.25978	-1.1668	-0.820982	-1.08573	-0.303939	-0.924052	0.098822	-0.880194	-1.41588	1.51338	-0.389009	0.75895	low
TCGA-61-2009	3.32055	0	0.900721	1.06893	0.770012	-0.226248	0.322571	0.700586	2.01269	-0.465371	-0.872872	0.220877	-0.327637	1.25676	high
TCGA-20-1686	0.243836	0	-0.468731	-0.107421	-0.961842	-1.32356	-0.589299	-0.906383	-1.55426	-0.880194	-2.54128	-0.86274	-0.55799	1.23404	high
TCGA-09-2048	0.378082	1	-0.433887	-0.778642	-1.02966	-1.42464	-1.38868	-0.874094	-1.35353	-0.792062	0.396167	-1.35941	-1.01794	1.42855	high
TCGA-57-1582	2.00274	1	0.0381921	-0.599096	0.172376	-0.307489	0.648546	0.256064	-0.233131	-0.37868	-0.551163	-0.0920402	-0.427111	1.63282	high
TCGA-13-1485	1.72329	1	-0.775472	-1.28306	-0.518893	-0.863622	0.0527672	-0.570151	2.05486	-0.75523	-1.78205	-0.928744	0.807165	4.80733	high
TCGA-13-1495	4.10411	0	-0.22115	-0.0394979	-0.703073	-0.574155	-1.11399	-1.10758	-0.661493	0.393996	1.12799	1.02998	0.0414919	0.339727	low
TCGA-61-1728	2.32329	0	-0.95945	-0.66422	-0.720479	-0.176699	-0.827715	-0.741697	1.26733	-0.609008	-0.293534	0.63498	-0.318583	1.65954	high
TCGA-25-2393	3.16986	1	-0.152994	-0.790612	-0.221729	-0.297289	-0.426915	-0.449122	0.652031	0.431275	0.517397	-0.408252	-1.05876	2.38122	high
TCGA-23-1023	3.37808	0	0.452697	0.42676	-0.060086	0.266665	-0.523351	-0.712377	-1.09474	0.0852394	-0.0689869	-0.0868124	1.17736	1.32318	high
TCGA-61-1900	0.482192	0	-1.00359	-0.759773	-0.779171	-0.966162	-0.523351	-0.701848	1.69426	-0.477682	-1.18234	-1.36733	0.298076	2.42493	high
TCGA-61-2002	1.49863	0	1.70039	2.04457	1.67597	1.74751	1.34773	2.23976	-0.673651	1.65258	-0.216513	0.434893	1.021	0.286561	low
TCGA-24-1469	0.758904	0	0.0129629	-0.74421	-0.205946	0.630296	-0.140071	0.603168	-0.738188	0.556702	0.296234	0.730282	-0.821046	1.11456	high
TCGA-24-1419	0.654795	0	-1.82328	-1.45395	-1.18408	-1.38604	-1.3371	-1.1745	-1.09421	-0.880194	0.756053	-1.34887	-1.40122	1.22307	high
TCGA-25-1323	1.08219	1	-1.40357	-1.38123	-1.04906	-1.27885	-1.06892	-1.05866	2.29318	-0.679532	-0.409128	0.112496	-0.206092	1.70452	high
TCGA-13-0768	0.70411	0	2.465	2.36497	2.93472	1.84469	2.5624	2.64122	-1.62431	3.78902	0.219936	-1.92943	0.22436	0.448017	low
TCGA-10-0926	2.1589	1	-0.421548	-1.00338	-0.828289	-1.21059	-0.937402	-0.679692	3.2027	-0.570341	-0.624332	-0.569423	-1.50072	4.70579	high
TCGA-24-1553	4.8411	1	2.33896	2.67373	2.84702	1.78922	1.57632	2.52756	0.234868	1.83939	0.000145941	0.318763	-0.809231	0.611173	low
TCGA-59-2350	1.86027	1	-0.312551	-0.90621	-0.450536	0.217928	-0.168636	-0.130352	0.714651	-0.0973088	1.65783	-0.496443	-0.220989	1.94743	high
TCGA-13-0893	3.6137	1	0.469867	1.92843	0.966862	1.27445	-0.686339	-0.0976814	-1.68602	0.113423	1.4586	0.788595	0.719762	0.393665	low
TCGA-24-1842	0.693151	0	1.32303	1.63403	1.87377	1.9842	0.947661	1.47367	-0.971225	1.60481	1.1863	1.3076	0.464155	0.365627	low
TCGA-25-1316	3.50411	1	0.781452	0.172614	0.166509	0.506474	-0.922219	0.00597365	0.150556	1.19583	0.312202	-0.0807194	-1.22009	2.37853	high
TCGA-13-2060	0.717808	0	0.793088	0.757692	0.702401	0.58295	0.251964	1.28563	-1.41636	1.43735	-0.318968	-1.53024	0.0670274	0.778297	low
TCGA-31-1950	1.56438	0	0.428284	-0.209853	0.138299	0.281925	-0.324958	0.596533	-0.79755	1.38228	-0.833129	0.0478732	-1.12768	1.24457	high
TCGA-04-1361	2.70959	0	0.489555	0.0742915	-0.155462	0.11078	0.0841764	-0.352633	-1.22988	-0.457706	0.18312	-1.40597	1.52798	2.05019	high
TCGA-13-0924	0.506849	0	1.78559	2.52765	0.462564	0.73747	2.38647	1.38725	-0.665201	1.61598	-0.907125	-0.434623	-0.182065	0.13801	low
TCGA-24-1556	5.88493	1	0.432575	0.71233	1.19466	1.2831	1.39492	1.05139	-2.30883	0.331338	0.455595	-0.304288	1.08097	0.607505	low
TCGA-23-1026	2.23562	0	0.82049	0.702193	0.32153	1.6272	0.431534	0.501562	1.02606	-0.642853	1.26924	0.643295	0.199582	2.2543	high
TCGA-24-1424	0.50137	0	-0.486975	-0.443059	-0.138051	0.217054	-0.376703	-0.409314	0.251612	0.286356	1.08727	-0.0520465	0.205785	1.16266	high
TCGA-57-1585	0.145205	1	0.740841	0.441269	0.817068	0.673122	1.68351	0.656139	1.66967	-0.334527	0.234689	0.0307043	1.50212	1.48659	high
TCGA-04-1655	3.78082	1	-1.92847	-1.50542	-1.18408	-2.00869	-1.43471	-0.963472	0.416905	-0.880194	-0.995755	-2.81863	-1.84995	3.23991	high
TCGA-13-0916	1.76438	0	0.995157	-0.378721	0.844861	0.708838	0.821263	0.607775	-1.44179	1.73118	0.211536	-0.413421	-0.897497	2.123	high
TCGA-24-1928	0.920548	1	0.254015	-0.494447	0.230197	0.281593	-0.293975	0.205223	-0.458064	0.377763	1.35602	0.812525	1.39121	0.69345	low
TCGA-04-1337	0.167123	1	0.306041	0.94598	0.2445	0.921195	0.242009	-0.189745	2.0671	-0.0371771	-0.852094	0.251736	1.59728	1.869	high
TCGA-29-1702	1.99452	1	-1.72702	-1.34463	-1.04676	-0.8758	-0.511684	-1.0848	0.432131	-0.880194	0.468805	-3.72293	0.211544	4.94044	high
TCGA-24-2036	5.33425	1	-1.58934	-0.780101	-1.0373	-1.75594	1.79512	-1.132	-0.101468	-0.880194	-1.20798	0.0960404	0.266525	0.221121	low
TCGA-61-1918	1.31233	1	0.185198	-0.108546	-0.171137	0.578893	-0.096869	0.299544	-0.079267	-0.744698	-0.665865	1.03125	0.944658	1.34395	high
TCGA-61-1743	3.6411	1	-0.895156	-0.938059	-0.490217	-0.475502	-0.322905	-0.457149	-0.646976	-0.814065	2.22116	1.23094	-0.674538	0.394398	low
TCGA-13-0765	2.38082	0	0.207567	-0.236308	-0.608321	-0.93908	-0.854275	-0.82584	-0.156362	-0.660773	-1.20693	-0.521645	-2.07268	3.54637	high
TCGA-30-1891	2.50411	1	0.792172	0.987981	-0.472371	-0.0905853	-0.00539559	-0.473726	-0.430914	-0.268263	-0.329349	-1.12036	0.641066	1.17068	high
TCGA-24-1565	0.854795	1	0.296298	0.764027	-0.0929411	0.669396	0.0342566	-0.991526	-0.914126	-0.588221	-0.432146	-0.853402	-1.17466	4.30165	high
TCGA-24-1416	0.531507	0	-1.04956	0.646003	-0.738912	0.163363	-0.430958	-1.15791	0.382336	-0.630197	0.692957	0.320127	-0.30137	0.529654	low
TCGA-30-1892	4.06575	1	0.0351361	-0.207682	-0.434173	-0.520419	-0.844447	-1.09288	-0.166358	-0.443749	-0.966906	0.275722	0.330286	2.06718	high
TCGA-31-1944	3.79726	0	0.10219	-0.226619	-0.027802	0.302312	0.0602491	0.746508	-0.1591	0.110093	0.172995	0.366918	0.872954	0.651198	low
TCGA-29-1770	2.03014	0	-0.659628	-0.47418	-0.55832	-0.423302	-0.97953	-0.836861	0.493764	-0.559627	-0.407552	0.717453	0.758872	1.1249	high
TCGA-09-1669	2.54247	0	0.945582	0.735296	0.699591	0.658708	0.829015	1.35504	1.36057	0.636718	0.741041	0.38099	0.461267	0.548091	low
TCGA-04-1348	4.06301	1	1.32188	0.746828	1.54257	1.24019	0.580574	1.64887	-0.956859	3.31334	1.16737	0.422237	0.268071	0.281925	low
TCGA-13-0760	0.961644	1	0.828187	1.08754	0.158175	0.29849	-0.374744	0.18432	0.787406	0.812865	-1.43676	-3.05413	-1.94456	7.27569	high
TCGA-09-2045	2.92877	1	-0.553205	-0.316352	-0.686899	-0.305652	-0.48524	-0.738616	0.495479	-0.682155	0.889111	0.851896	-1.38554	0.911096	low
TCGA-13-1477	4.55342	1	-0.838914	-0.970588	-1.02737	-1.19206	-1.22274	-0.985116	-1.38384	-0.539008	-1.73667	-0.423782	-0.832644	1.69722	high
TCGA-29-1769	1.91507	0	0.418688	0.186099	-0.501902	-0.698919	-0.0628043	0.0912847	-0.0518977	-0.136968	0.721692	-0.369445	-1.33168	0.615723	low
TCGA-25-1328	5.50411	1	0.0466093	0.935526	0.196203	0.944402	-0.142257	-0.277621	0.840023	0.319721	-0.612797	1.03526	1.32739	0.8269	low
TCGA-24-1930	6.7589	1	0.613809	0.395606	0.811423	0.839309	0.507401	1.15049	-0.0495968	1.53816	-0.111661	0.42484	1.39823	0.482235	low
TCGA-29-1698	5.69315	0	0.442609	0.0695108	0.303758	0.430068	1.19147	1.03056	-0.020618	-0.129449	0.251886	1.10094	1.1494	0.389051	low
TCGA-36-1575	0.712329	0	-1.02241	-0.895616	-0.860107	-1.5085	-1.27716	-1.06055	-0.488268	-0.812559	0.595709	-0.513405	0.926906	0.630265	low
TCGA-25-1877	2	1	0.744491	-0.644946	-0.227011	-0.744276	-0.205046	0.284402	0.026976	2.31356	-0.122737	-2.56109	-1.92501	2.45011	high
TCGA-23-1027	2.67397	1	-0.764685	-0.599096	-0.82711	-0.464098	-0.170164	-0.32785	-0.501052	-0.698429	-0.0754788	-2.35545	-0.307801	2.27441	high
TCGA-23-1119	10.8301	0	0.770993	1.35646	-0.230412	-0.352546	0.219767	-0.569256	-1.39573	0.0854165	-1.2111	0.225627	-0.677059	0.480119	low
TCGA-24-1846	0.364384	0	0.379585	-0.254317	0.860038	0.633721	1.7767	1.14664	0.50467	-0.265217	0.19552	0.179737	-0.319684	1.56231	high
TCGA-25-1870	1.24658	1	-1.32384	-1.30626	-0.897869	-0.223096	-0.265307	-0.793961	1.41288	-0.274569	-1.42184	0.236299	0.0980064	2.5142	high
TCGA-24-1562	3.79178	1	0.594312	1.00933	0.388766	1.01837	0.0268452	-0.222177	1.0892	-0.265623	0.591894	0.147818	0.114671	2.1953	high
TCGA-09-1667	5.15616	0	1.25012	1.15161	1.3895	1.70587	1.74896	2.18194	0.607535	1.38196	0.406016	-0.0183401	0.37291	0.627194	low
TCGA-59-2354	2.86575	1	0.997243	2.26923	1.5068	2.19632	1.43922	0.964648	0.746769	0.838377	1.66762	1.07339	1.32134	0.321632	low
TCGA-13-A5FT	4.56438	0	-0.271193	-1.04387	-0.772226	-0.462684	0.257975	-0.260765	-0.859287	-0.787585	0.515134	0.501303	-1.08738	1.043	low
TCGA-25-1632	4.92877	1	-1.92847	-1.43523	-1.15008	-1.5719	-1.03387	-1.1222	1.69582	-0.880194	1.1204	1.63005	-0.212056	0.287546	low
TCGA-23-1809	0.0438356	0	-0.788882	-0.764242	-0.683989	-0.77935	-0.224587	-0.102181	-0.425828	-0.601598	1.81492	0.0145176	0.892651	0.278044	low
TCGA-09-0366	4.8137	1	-0.339609	-0.103304	-0.607669	0.20735	-0.515252	-0.640254	0.425003	-0.614811	0.538943	-0.176834	-2.04055	2.55778	high
TCGA-25-2409	2.24932	1	0.416152	1.07493	0.207796	1.08036	-0.923191	-0.352633	-0.332769	0.0290157	-0.103511	1.26759	-0.624839	1.33753	high
TCGA-OY-A56P	3.30685	0	-1.63957	-1.32588	-1.10995	-1.57385	-0.887803	-1.1322	1.47714	-0.880194	0.296661	0.104611	1.68511	0.534724	low
TCGA-13-0887	5.55616	1	-0.582782	-0.242225	-1.01596	-0.893637	-0.558316	-0.470031	-1.31357	-0.80304	-0.0888525	-3.2985	-0.881522	2.17874	high
TCGA-13-1409	0.569863	0	-1.80616	-1.22138	-1.15488	-1.78016	-1.23216	-1.20523	0.270393	-0.880194	-2.39483	-0.30575	0.53207	1.06438	high
TCGA-13-1509	0.347945	0	0.431869	-0.159353	-0.367707	-0.665599	-0.507953	0.00777151	-1.2415	0.271241	-0.81083	-1.26246	-0.565777	1.48392	high
TCGA-24-1616	3.1863	1	-1.377	-0.748774	-1.09219	-0.223702	-1.00439	-1.06568	1.18945	-0.880194	-0.871406	0.135482	0.452161	1.93555	high
TCGA-36-1581	2.05753	0	1.73417	0.536338	2.89158	1.74168	2.43294	3.24413	-1.1042	3.61389	0.830275	-0.563413	-0.6288	0.561768	low
TCGA-30-1855	0.205479	1	1.03812	0.980262	0.553681	0.816762	1.0315	1.06474	-0.0359168	0.0963736	1.30539	1.06887	-0.302966	0.369615	low
TCGA-13-0923	0.534247	0	0.944932	-0.168903	-0.444593	0.19251	0.584507	-0.269497	-1.56043	-0.318733	0.500459	-0.538311	-1.28122	2.45302	high
TCGA-13-1512	0.257534	0	0.568243	-0.312286	-0.199396	-0.0286286	-0.0349812	-0.147855	-0.367056	0.126355	-0.526018	1.17384	-0.493901	1.26974	high
TCGA-09-0364	2.43014	1	-1.92847	-0.808305	-1.08517	-1.88813	-1.08583	-1.20523	0.330915	-0.880194	-0.376589	-2.52736	-0.62055	1.20423	high
TCGA-09-2053	3.31233	0	0.797262	-0.131647	-0.0207967	0.225831	-0.0759016	0.126024	-0.0205927	1.63206	-1.33368	0.282496	-0.338478	1.5737	high
TCGA-20-1687	0.221918	0	0.117987	0.618216	-0.374081	0.142482	-0.142051	-0.546424	-0.137478	-0.770246	0.126727	-0.772979	-0.133465	1.62353	high
TCGA-23-1110	4.54247	0	-1.92848	-1.10836	-1.13179	-1.69878	-1.59143	-1.20523	-1.03062	-0.880194	0.321089	0.569351	0.553654	0.233834	low
TCGA-23-1030	2.4274	0	-0.41799	-0.276273	-0.311011	0.00481087	0.758747	0.269344	1.06727	-0.552357	-1.62041	-0.48597	-0.688848	2.14282	high
TCGA-36-1569	2.42466	0	1.50686	1.14844	1.71151	1.31369	2.37901	1.44247	-0.159216	0.79585	-0.584642	0.429563	0.674543	0.96587	low
TCGA-24-1564	2.15616	1	0.720354	0.604463	1.10278	0.951816	1.25741	0.91669	0.257807	-0.432898	0.326956	1.10987	1.64308	0.772423	low
TCGA-30-1861	2.89863	1	-0.97959	-1.02058	-0.659933	-0.625461	-1.23501	-0.902341	-1.35417	-0.880194	-1.14535	-0.22634	0.0234412	2.24025	high
TCGA-24-1426	0.446575	0	-1.56041	-0.814643	-1.04804	-1.4227	-1.35203	-1.15652	-2.38956	-0.880194	-2.11655	-1.57811	-0.829283	1.50439	high
TCGA-24-1552	3.44932	1	-1.21705	-1.31063	-0.788458	-0.533886	-1.37962	-0.673876	-1.05803	-0.77148	0.122705	0.710319	0.790733	0.872182	low
TCGA-09-0367	1.49863	1	0.246183	0.165226	-0.665038	-0.103772	-0.577526	-0.752597	-0.648864	-0.602754	-1.66627	0.218335	-1.54226	2.80616	high
TCGA-61-1995	0.167123	0	0.733713	3.22542	2.17331	0.988246	1.10665	1.20213	-0.471581	0.70974	-0.438918	-0.579727	0.696854	0.207269	low
TCGA-24-2267	3.96164	1	1.21043	0.826313	1.66346	1.36646	1.3062	1.74124	-2.0192	1.60873	-0.695422	0.136536	-0.0235444	0.759069	low
TCGA-09-1670	1.49863	0	-0.615743	0.826139	-0.316081	0.122476	-0.50643	-0.839243	0.430415	-0.716015	-0.473011	-0.315338	0.422645	1.05611	high
TCGA-OY-A56Q	1.57808	0	-1.60117	-1.27807	-1.12678	-1.78409	-1.38797	-1.20523	1.85546	-0.880194	-0.319343	-0.087786	2.50272	0.635626	low
TCGA-24-1843	0.290411	0	0.679545	0.159931	0.205867	0.33301	-0.0565532	-0.0694892	-0.985097	-0.21478	-0.182918	-0.884555	0.294473	2.90508	high
TCGA-23-1120	0.356164	0	0.846521	-0.25371	0.742486	1.12975	0.508755	1.7069	-0.249022	1.12323	0.670293	0.388352	-0.0363151	1.05541	high
TCGA-24-1434	1.55616	1	0.358637	0.247789	0.82998	0.868034	-0.533551	1.02252	0.17626	0.386286	0.768792	1.03447	0.734025	0.760336	low
TCGA-25-1324	2.83562	1	0.103878	-0.14851	0.153261	0.148366	1.37591	0.28028	1.90241	0.0130361	0.533552	0.69917	0.690041	0.732895	low
TCGA-25-1871	2.08219	1	-1.45674	-1.37003	-0.999811	-1.42824	-1.20048	-1.17771	0.218942	-0.880194	-0.175494	-1.06664	1.39283	1.3406	high
TCGA-24-1467	8.83288	1	-0.375972	-0.439941	-0.366315	-0.14977	0.524408	-0.274522	0.110361	0.423676	0.864324	1.25823	-0.506441	0.363404	low
TCGA-24-1844	0.309589	0	-1.70419	-1.18063	-1.11415	-1.50843	-0.560586	-1.13653	-0.0276932	-0.880194	1.10382	1.10037	-0.013196	0.216355	low
TCGA-25-1314	2.75068	1	-0.0440269	-0.219558	0.0179278	0.584386	0.876235	-0.0246071	-0.523768	-0.503595	0.451738	-1.19005	-0.772193	3.10362	high
TCGA-09-2051	5.25753	0	0.0490186	-0.180543	0.658043	1.12527	0.228589	0.990673	-0.32358	-0.0648137	2.69087	0.427493	-0.36696	0.854536	low
TCGA-20-0987	1.92055	1	1.57129	2.22368	0.688189	1.28488	-0.186358	-0.144948	-0.204957	0.436844	-0.639158	-0.164812	-0.159272	2.09457	high
TCGA-25-1630	3.18356	1	-0.0661733	0.576199	-0.228522	0.25422	0.313125	-0.462094	0.0568664	-0.633238	-0.0956654	0.436264	-0.0329916	0.875753	low
TCGA-24-1435	3.6274	1	0.548871	-0.025351	0.123253	0.508075	0.191959	0.246596	-0.387414	0.0338988	1.00168	0.756637	0.904073	0.798023	low
TCGA-30-1718	4.32603	1	0.886393	-0.0884985	-0.109339	0.339259	0.42684	0.933229	1.41591	-0.392074	0.00822054	0.072958	0.172416	1.87204	high
TCGA-29-1784	0.446575	0	1.45565	1.65385	0.614462	0.443619	0.777624	1.06901	-1.17474	0.778451	0.377393	0.345168	0.216888	0.212444	low
TCGA-13-0800	0.676712	0	-1.24585	-1.29168	-1.11284	-1.85187	0.0064844	-1.20523	-0.457223	-0.880194	0.194693	-0.58514	-0.27259	0.607534	low
TCGA-24-2280	5.87123	0	0.211179	0.135388	0.744988	-0.21071	0.772754	-0.113355	-0.200761	-0.439186	-0.327836	-0.612873	0.626664	1.71215	high
TCGA-61-2016	0.0986301	1	0.342485	0.0843266	0.156047	0.782089	1.66506	-0.0321527	-0.307199	-0.276199	-0.0445707	0.988095	0.102276	1.08224	high
TCGA-13-0797	0.726027	0	0.703744	0.64124	0.247985	0.255582	-0.0714372	0.00990442	-0.948919	-0.27681	0.0365736	-0.2906	-1.29242	1.76116	high
TCGA-25-2404	2.41918	1	-0.0248908	-0.69077	0.0912301	0.263429	-0.343236	0.230248	-0.821859	-0.20168	1.12941	0.416543	1.62022	0.899776	low
TCGA-13-0906	3.74521	0	0.0566755	-0.0728851	-0.397716	-0.0512886	-0.431282	0.0755926	0.277189	0.354735	0.874197	0.405622	-0.346387	0.588908	low
TCGA-25-2400	3.50137	1	-1.25684	-0.935325	-0.85176	-0.721732	-1.12283	-0.997772	-0.452965	-0.76285	-1.11776	0.607414	0.150205	1.12733	high
TCGA-24-2020	12.6685	1	-1.31903	-1.08787	-0.992275	-1.02709	-1.57268	-0.973447	-0.857346	-0.638862	-0.260877	-2.14176	-1.02474	2.99906	high
TCGA-24-1474	1.85205	1	-1.18223	-0.39659	-0.651962	-0.051155	-0.436065	-0.614025	-0.711624	-0.567373	0.755478	-2.08047	0.363574	1.54589	high
TCGA-29-2414	7.18082	1	-1.21112	-1.35068	-0.94355	-1.18339	-1.04857	-1.02258	-0.513975	-0.513855	-0.434329	0.627833	0.472901	0.738353	low
TCGA-24-0975	1.81644	1	0.605488	1.00212	-0.421356	0.432202	0.144792	-0.480138	-0.336051	-0.484964	0.237527	-0.279828	0.0147074	1.12357	high
TCGA-23-2077	9.65753	0	0.257213	-0.388881	-0.322138	0.00293743	0.465372	-0.0174304	-0.415046	-0.429868	0.752942	-0.664008	-0.186541	1.60626	high
TCGA-36-1571	1.90411	1	-1.39033	-0.741477	-0.837037	-0.561303	-0.260685	-0.614025	-0.0216117	-0.706846	1.05531	0.586268	0.163306	0.353038	low
TCGA-25-1329	1.25205	1	-0.326584	-0.63803	-0.0306093	0.00552447	-0.276361	-0.663388	-0.784899	-0.803791	1.14315	0.390342	0.57874	1.46275	high
TCGA-13-0899	4.67945	0	0.029505	-0.579262	-0.835617	-0.634552	0.0328386	-0.816055	1.46742	-0.0897152	-0.340021	0.566545	-1.49703	1.80283	high
TCGA-09-2044	0.509589	0	0.778286	-0.927862	0.10345	0.336631	0.380842	1.24088	-0.521849	-0.448756	1.43781	-0.763192	0.246617	2.18645	high
TCGA-29-1763	5.56712	0	-0.103897	-0.212819	-0.352629	0.130944	-0.0645013	-0.242649	-0.0767852	-0.590062	1.71881	-0.13768	0.976687	0.836819	low
TCGA-25-1623	1.54795	1	1.45212	1.53318	2.76246	1.49127	1.87126	3.38324	0.345044	2.5722	-0.134302	0.0726426	0.601738	0.251309	low
TCGA-25-2398	3.75068	1	-0.247203	-0.613407	-0.159142	0.174279	-0.305368	-0.139628	1.84176	-0.880194	-0.539254	1.49276	1.25799	1.86419	high
TCGA-29-1696	2.8274	1	0.0708508	-0.292597	-0.678848	-0.925694	0.25765	-0.587978	-0.111503	0.157369	0.709046	-1.1587	-1.37832	1.0171	low
TCGA-25-2397	1	1	-1.2665	-0.309892	-0.983509	-0.406907	-1.30207	-0.942592	-0.482505	-0.880194	-0.558955	-0.486578	0.473987	1.07584	high
