# Supplementary material for: CD4+ conventional T cells-related genes signature is a prognostic indicator for ovarian cancer
Source: Front Immunol. 2023 Mar 31;14:1151109. doi: 10.3389/fimmu.2023.1151109 (PMC10104164; doi:10.3389/fimmu.2023.1151109)
Supplement: Supplementary Table 7 — Differential genes information between high-risk and low-risk subgroups. [file Table_7.xlsx]

## Sheet: riskDiff
gene	lowMean	highMean	logFC	pValue	fdr
AC003035.2	4.10556	1.93857	-1.08258	2.72411e-07	8.59696e-05
AL035425.3	2.80039	0.333894	-3.06817	0.00134053	0.0180171
CCL19	6.43787	2.67393	-1.26762	0.00169718	0.0208202
COL26A1	11.4677	24.5096	1.09576	0.000131909	0.00452681
CXCL13	18.926	7.36517	-1.36158	5.86536e-07	0.000145235
CXCL9	58.2916	20.0477	-1.53985	6.5652e-07	0.000157712
CXCR2P1	5.82865	2.63605	-1.14478	2.54363e-08	1.5746e-05
CYP4A11	1.98379	0.899453	-1.14114	1.71594e-05	0.00132063
CYSLTR1	1.86367	0.887728	-1.06996	8.31771e-05	0.00343266
ICOS	1.49161	0.695324	-1.10111	1.72335e-08	1.20597e-05
IGKJ5	12.4283	4.75625	-1.38573	0.00479993	0.0392356
IGKV2D-40	119.651	9.88644	-3.59724	0.0052132	0.0410497
IGLV3-16	4.44952	2.04306	-1.12292	0.00730517	0.0499689
IRF4	2.10155	0.990536	-1.08517	0.000558108	0.0108487
KRT4	6.28616	18.0887	1.52484	0.00115314	0.0164829
LAX1	1.43173	0.707954	-1.01603	9.04497e-05	0.00359454
MS4A8	3.6775	1.74476	-1.0757	0.00376798	0.0337859
NKAIN4	3.77562	10.1527	1.42708	0.000478054	0.00985182
OR2I1P	3.11312	1.26341	-1.30104	0.000100805	0.00382653
PKHD1L1	7.25279	3.4588	-1.06826	0.00629394	0.0458999
PLA2G2D	3.17642	1.22563	-1.37388	3.64645e-05	0.00207384
RUNDC3A	1.03211	2.40092	1.21799	0.00303565	0.0295398
TMEM145	0.543396	2.24848	2.04887	0.00101716	0.0153288
TMEM151A	1.4256	3.14638	1.14212	0.00125528	0.0172978
TRAV12-3	1.38461	0.637921	-1.11803	0.000345537	0.00814263
TRAV8-2	1.5297	0.712992	-1.10129	3.30125e-05	0.00193918
TRAV8-3	1.90853	0.812254	-1.23246	0.000146716	0.00481968
TRBJ1-5	2.68897	1.26129	-1.09215	0.00133531	0.0179998
TRBV4-1	1.79591	0.832213	-1.10969	0.000395156	0.00870045
TRBV4-2	1.65594	0.780786	-1.08465	0.000258949	0.00684364
TRBV6-1	1.79651	0.887375	-1.01758	1.76364e-05	0.00132063
UGT2B17	6.45525	2.31668	-1.47841	0.00372774	0.033556
