# Supplementary material for: CD4+ conventional T cells-related genes signature is a prognostic indicator for ovarian cancer
Source: Front Immunol. 2023 Mar 31;14:1151109. doi: 10.3389/fimmu.2023.1151109 (PMC10104164; doi:10.3389/fimmu.2023.1151109)
Supplement: Supplementary Table 8 — Profile of significantly different infiltrated immune cells between high-risk and low-risk subgroups by different algorithms. [file Table_8.xlsx]

## Sheet: corResult
immune	cor	pvalue
B cell_TIMER	-0.157526	0.00608237
Neutrophil_TIMER	-0.119819	0.0374246
Myeloid dendritic cell_TIMER	-0.164287	0.00420123
T cell CD4+ memory resting_CIBERSORT	-0.163323	0.0044325
T cell follicular helper_CIBERSORT	-0.134672	0.0192154
Macrophage M1_CIBERSORT	-0.194118	0.000694492
Mast cell resting_CIBERSORT	0.138756	0.0158215
B cell plasma_CIBERSORT-ABS	-0.164225	0.00421573
T cell CD8+_CIBERSORT-ABS	-0.11758	0.0411577
T cell CD4+ memory resting_CIBERSORT-ABS	-0.245801	1.55808e-05
T cell follicular helper_CIBERSORT-ABS	-0.246807	1.43413e-05
Macrophage M1_CIBERSORT-ABS	-0.235564	3.54902e-05
Macrophage M2_CIBERSORT-ABS	-0.116656	0.042788
B cell_QUANTISEQ	-0.129663	0.0242286
Macrophage M2_QUANTISEQ	-0.184243	0.00129944
T cell CD4+ (non-regulatory)_QUANTISEQ	0.129444	0.0244717
T cell regulatory (Tregs)_QUANTISEQ	-0.25953	4.87739e-06
NK cell_MCPCOUNTER	-0.175001	0.00227198
Monocyte_MCPCOUNTER	-0.136677	0.0174777
Macrophage/Monocyte_MCPCOUNTER	-0.136677	0.0174777
Myeloid dendritic cell_MCPCOUNTER	-0.133297	0.0204929
Myeloid dendritic cell activated_XCELL	-0.190182	0.000894776
T cell CD4+ memory_XCELL	-0.147322	0.0103602
T cell CD4+ central memory_XCELL	0.11294	0.0498994
T cell CD4+ effector memory_XCELL	-0.123111	0.0324589
T cell CD8+ central memory_XCELL	-0.14813	0.00994362
T cell CD8+ effector memory_XCELL	-0.117302	0.0416423
Common myeloid progenitor_XCELL	0.151279	0.00845822
Myeloid dendritic cell_XCELL	-0.115247	0.0453771
T cell NK_XCELL	0.160187	0.00526676
Plasmacytoid dendritic cell_XCELL	-0.158332	0.00582422
T cell CD4+ Th2_XCELL	-0.16857	0.00329969
T cell regulatory (Tregs)_XCELL	-0.118526	0.0395447
Macrophage_EPIC	-0.113029	0.0497184
