# Supplementary material for: CD4+ conventional T cells-related genes signature is a prognostic indicator for ovarian cancer
Source: Front Immunol. 2023 Mar 31;14:1151109. doi: 10.3389/fimmu.2023.1151109 (PMC10104164; doi:10.3389/fimmu.2023.1151109)
Supplement: Supplementary Table 9 — 11 risk genes primer sequences. [file Table_9.xlsx]

## Sheet: Sheet1
gene	name
CCR7	CCR7-F	TGAGGTCACGGACGATTACAT
	CCR7-R	GTAGGCCCACGAAACAAATGAT
CD3D	CD3D-F	ACTGGCTACCCTTCTCTCG
	CD3D-R	CCGTTCCCTCTACCCATGTGA
DNAJA1	DNAJA1-F	ACTGGAGCCAGGCGATATTAT
	DNAJA1-R	CTTCAACGAGCTGTATGTCCAT
ICOS	ICOS-F	CAGGAGAAATCAATGGTTCTGCC
	ICOS-R	CCTTTTGTCTTAGTGAGATCGCA
IFNG	IFNG-F	TCGGTAACTGACTTGAATGTCCA
	IFNG-R	TCGCTTCCCTGTTTTAGCTGC
IL2RB	IL2RB-F	CAGCGGTGAATGGCACTTC
	IL2RB-R	GGCATGGACTTGGCAGGAA
ITK	ITK-F	GAAGATCGTCATGGGAAGAAGC
	ITK-R	CGGGTATTTATAGTGGCATGGG
KLRB1	KLRB1-F	CCCTTGGAATAACAGTCTAGCTG
	KLRB1-R	TTGTCACGTATCAGGTTCTGTG
MYLK	MYLK-F	CCCGAGGTTGTCTGGTTCAAA
	MYLK-R	GCAGGTGTACTTGGCATCGT
SPON1	SPON1-F	CCCAAGTCAGAGGGCTACTG
	SPON1-R	GGTTCCCGGCTTGTAGAAGT
TSC22D1	TSC22D1-F	CTCTGGTGCAAGTGTGGTAGCT
	TSC22D1-R	ACCTCCACTTCTTCTCTGACCG
